# Supplementary material for: (Nitrato-κO)tris­[tris­(4-fluoro­phen­yl)phosphane-κP]copper(I)
Source: Acta Crystallogr Sect E Struct Rep Online. 2012 Oct 24;68(Pt 11):m1396–7. doi: 10.1107/S1600536812043346 (PMC3515141; doi:10.1107/S1600536812043346)
Supplement: Supplementary file 1 [file e-68-m1396-sup1.cif]

##############################################################################
#                                                                            #
# This CIF contains the data in a paper accepted for publication in          #
# Acta Crystallographica Section E. It conforms to the requirements of       #
# Notes for Authors for Acta Crystallographica Section E, and has been       #
# peer reviewed under the auspices of the IUCr Commission on Journals.       #
#                                                                            #
# Full details of the Crystallographic Information File format               #
# are given in the paper "The Crystallographic Information File (CIF):       #
# a New Standard Archive File for Crystallography" by S. R. Hall, F. H.      #
# Allen and I. D. Brown [Acta Cryst. (1991), A47, 655-685].                  #
#                                                                            #
# The current version of the core CIF dictionary is obtainable from          #
# ftp://ftp.iucr.org/pub/cif_core.dic.                                       #
#                                                                            #
# Software is freely available for graphical display of the structure(s)     #
# in this CIF. For information consult the CIF software page                 #
# http://www.iucr.org/resources/cif/software.                                #
#                                                                            #
# This file may be used for bona fide research purposes within the           #
# scientific community so long as proper attribution is given to the journal # 
# article from which it was obtained.                                        #
#                                                                            #
##############################################################################
data_global
_audit_creation_method     'WinGX routine CIF_UPDATE'
_audit_conform_dict_name     cif_core.dic
_audit_conform_dict_version     2.3
_journal_date_recd_electronic     2012-09-27
_journal_date_accepted     2012-10-18
_journal_name_full     'Acta Crystallographica, Section E'
_journal_year     2012
_journal_volume     68
_journal_issue     11
_journal_page_first     m1396
_journal_page_last     m1397
_journal_paper_category     QM
_journal_paper_doi     10.1107/S1600536812043346
_journal_coeditor_code     MW2090
_publ_contact_author_name     'Hill, Tania N.'
_publ_contact_author_address
;
Department of Chemistry
University of the Free State
PO Box 339
Bloemfontein
9300
South Africa
;
_publ_contact_author_email     tania.hill@gmail.com
_publ_contact_author_fax     '+27(0)514446384'
_publ_contact_author_phone     '+27(0)514017130'
_publ_section_title
;
(Nitrato-\k<i>O</i>)tris[tris(4-fluorophenyl)phosphane-\k<i>P</i>]copper(I)
;
loop_
    _publ_author_name
    _publ_author_footnote
    _publ_author_address
    'Hill, Tania N.' .
;
Department of Chemistry
University of the Free State
PO Box 339
Bloemfontein 9300
South Africa
;
    'Roodt, Andreas' .
;
Department of Chemistry
University of the Free State
PO Box 339
Bloemfontein 9300
South Africa
;
data_I
_audit_creation_method     'WinGX routine CIF_UPDATE'
_chemical_name_systematic
;
(Nitrato-\k<i>O</i>)tris[tris(4-fluorophenyl)phosphane-\k<i>P</i>]copper(I)
;
_chemical_formula_moiety     'C54 H36 Cu F9 N O3 P3'
_chemical_formula_sum     'C54 H36 Cu F9 N O3 P3'
_chemical_formula_iupac     '[Cu (N O3) (C18 H12 F3 P)3]'
_chemical_formula_weight     1074.29
_symmetry_cell_setting     triclinic
_symmetry_space_group_name_H-M     'P -1'
_symmetry_space_group_name_Hall     '-P 1'
loop_
    _symmetry_equiv_pos_as_xyz
    'x, y, z'
    '-x, -y, -z'
_cell_length_a     9.3861(3)
_cell_length_b     12.2552(4)
_cell_length_c     21.4820(7)
_cell_angle_alpha     85.274(2)
_cell_angle_beta     86.8430(10)
_cell_angle_gamma     74.9540(10)
_cell_volume     2376.76(13)
_cell_formula_units_Z     2
_cell_measurement_reflns_used     9076
_cell_measurement_theta_min     2.48
_cell_measurement_theta_max     28.23
_cell_measurement_temperature     100(2)
_exptl_crystal_description     'column'
_exptl_crystal_colour     'colourless'
_exptl_crystal_size_max     0.38
_exptl_crystal_size_mid     0.11
_exptl_crystal_size_min     0.08
_exptl_crystal_density_diffrn     1.501
_exptl_crystal_density_method     'not measured'
_exptl_crystal_F_000     1092
_exptl_absorpt_coefficient_mu     0.642
_exptl_absorpt_correction_type     multi-scan
_exptl_absorpt_process_details     '(SADABS; Bruker, 2004)'
_exptl_absorpt_correction_T_min     0.7924
_exptl_absorpt_correction_T_max     0.9504
_diffrn_ambient_temperature     100(2)
_diffrn_radiation_type     MoK\a
_diffrn_radiation_wavelength     0.71073
_diffrn_radiation_source     'sealed tube'
_diffrn_radiation_monochromator     'graphite'
_diffrn_measurement_device_type     'Bruker X8 APEXII 4K KappaCCD'
_diffrn_measurement_method     '\f and \w scans'
_diffrn_detector_area_resol_mean     512
_diffrn_reflns_number     28458
_diffrn_reflns_av_R_equivalents     0.0299
_diffrn_reflns_theta_min     2.41
_diffrn_reflns_theta_max     28.46
_diffrn_reflns_theta_full     28.46
_diffrn_measured_fraction_theta_max     0.98
_diffrn_measured_fraction_theta_full     0.98
_diffrn_reflns_limit_h_min     -9
_diffrn_reflns_limit_h_max     12
_diffrn_reflns_limit_k_min     -16
_diffrn_reflns_limit_k_max     16
_diffrn_reflns_limit_l_min     -28
_diffrn_reflns_limit_l_max     27
_diffrn_standards_number     0
_diffrn_standards_interval_count     0
_diffrn_standards_decay_%     0
_reflns_number_total     11760
_reflns_number_gt     9439
_reflns_threshold_expression     I>2\s(I)
_refine_ls_structure_factor_coef     Fsqd
_refine_ls_matrix_type     full
_refine_ls_R_factor_gt     0.0346
_refine_ls_wR_factor_ref     0.0846
_refine_ls_goodness_of_fit_ref     1.052
_refine_ls_restrained_S_all     1.052
_refine_ls_number_reflns     11760
_refine_ls_number_parameters     640
_refine_ls_number_restraints     0
_refine_ls_hydrogen_treatment     constr
_refine_ls_weighting_scheme     calc
_refine_ls_weighting_details
         'calc w=1/[\s^2^(Fo^2^)+(0.0333P)^2^+0.8637P] where P=(Fo^2^+2Fc^2^)/3'
_refine_ls_shift/su_max     0.001
_refine_diff_density_max     0.404
_refine_diff_density_min     -0.411
_refine_ls_extinction_method     none
loop_
    _atom_type_symbol
    _atom_type_description
    _atom_type_scat_dispersion_real
    _atom_type_scat_dispersion_imag
    _atom_type_scat_source
    C C 0.0033 0.0016 'International Tables Vol C Tables 4.2.6.8 and 6.1.1.4'
    H H 0 0 'International Tables Vol C Tables 4.2.6.8 and 6.1.1.4'
    N N 0.0061 0.0033 'International Tables Vol C Tables 4.2.6.8 and 6.1.1.4'
    O O 0.0106 0.006 'International Tables Vol C Tables 4.2.6.8 and 6.1.1.4'
    F F 0.0171 0.0103 'International Tables Vol C Tables 4.2.6.8 and 6.1.1.4'
    P P 0.1023 0.0942 'International Tables Vol C Tables 4.2.6.8 and 6.1.1.4'
    Cu Cu 0.3201 1.2651 'International Tables Vol C Tables 4.2.6.8 and 6.1.1.4'
_computing_data_collection     'APEX2 (Bruker, 2005)'
_computing_cell_refinement     'SAINT-Plus (Bruker, 2004)'
_computing_data_reduction     'SAINT-Plus and XPREP (Bruker, 2004)'
_computing_structure_solution     'SHELXS97 (Sheldrick, 2008)'
_computing_structure_refinement     'SHELXL97 (Sheldrick, 2008)'
_computing_molecular_graphics     'DIAMOND (Brandenburg & Putz, 2005)'
_computing_publication_material     'WinGX (Farrugia, 1999)'
loop_
    _atom_site_type_symbol
    _atom_site_label
    _atom_site_fract_x
    _atom_site_fract_y
    _atom_site_fract_z
    _atom_site_U_iso_or_equiv
    _atom_site_adp_type
    _atom_site_calc_flag
    _atom_site_refinement_flags
    _atom_site_occupancy
    _atom_site_disorder_assembly
    _atom_site_disorder_group
    C C111 0.64094(18) 1.01573(14) 0.27195(8) 0.0156(3) Uani d . 1 . .
    C C112 0.68685(19) 1.07502(15) 0.21964(9) 0.0188(4) Uani d . 1 . .
    H H112 0.7894 1.0632 0.2097 0.023 Uiso calc R 1 . .
    C C113 0.5860(2) 1.15064(16) 0.18194(9) 0.0214(4) Uani d . 1 . .
    H H113 0.6179 1.1905 0.1463 0.026 Uiso calc R 1 . .
    C C114 0.4384(2) 1.16645(16) 0.19755(9) 0.0224(4) Uani d . 1 . .
    C C115 0.3879(2) 1.11255(17) 0.24917(9) 0.0236(4) Uani d . 1 . .
    H H115 0.2851 1.1269 0.2592 0.028 Uiso calc R 1 . .
    C C116 0.49013(19) 1.03644(16) 0.28659(9) 0.0200(4) Uani d . 1 . .
    H H116 0.4569 0.9981 0.3225 0.024 Uiso calc R 1 . .
    C C121 0.88511(18) 0.99336(15) 0.35054(8) 0.0164(4) Uani d . 1 . .
    C C122 1.0241(2) 0.93895(17) 0.37273(9) 0.0235(4) Uani d . 1 . .
    H H122 1.0636 0.8604 0.3679 0.028 Uiso calc R 1 . .
    C C123 1.1054(2) 0.99874(18) 0.40190(10) 0.0302(5) Uani d . 1 . .
    H H123 1.2002 0.9621 0.4172 0.036 Uiso calc R 1 . .
    C C124 1.0452(2) 1.11196(18) 0.40800(10) 0.0300(5) Uani d . 1 . .
    C C125 0.9084(2) 1.16862(18) 0.38719(11) 0.0338(5) Uani d . 1 . .
    H H125 0.8696 1.2471 0.3925 0.041 Uiso calc R 1 . .
    C C126 0.8282(2) 1.10793(16) 0.35806(10) 0.0261(4) Uani d . 1 . .
    H H126 0.7333 1.1454 0.3431 0.031 Uiso calc R 1 . .
    C C131 0.67292(18) 0.86418(15) 0.38106(8) 0.0155(3) Uani d . 1 . .
    C C132 0.67507(19) 0.89769(15) 0.44123(8) 0.0183(4) Uani d . 1 . .
    H H132 0.7372 0.9443 0.4497 0.022 Uiso calc R 1 . .
    C C133 0.5868(2) 0.86338(16) 0.48895(9) 0.0217(4) Uani d . 1 . .
    H H133 0.5892 0.885 0.5303 0.026 Uiso calc R 1 . .
    C C134 0.4963(2) 0.79770(16) 0.47510(9) 0.0214(4) Uani d . 1 . .
    C C135 0.49013(19) 0.76214(15) 0.41629(9) 0.0202(4) Uani d . 1 . .
    H H135 0.4258 0.717 0.4082 0.024 Uiso calc R 1 . .
    C C136 0.58129(19) 0.79473(15) 0.36951(9) 0.0177(4) Uani d . 1 . .
    H H136 0.5817 0.7695 0.3288 0.021 Uiso calc R 1 . .
    C C211 0.84201(19) 0.55517(15) 0.36385(8) 0.0169(4) Uani d . 1 . .
    C C212 0.88652(19) 0.60020(16) 0.41492(9) 0.0203(4) Uani d . 1 . .
    H H212 0.956 0.6446 0.4086 0.024 Uiso calc R 1 . .
    C C213 0.8305(2) 0.58076(18) 0.47462(9) 0.0259(4) Uani d . 1 . .
    H H213 0.861 0.6106 0.5095 0.031 Uiso calc R 1 . .
    C C214 0.7292(2) 0.51683(18) 0.48172(9) 0.0286(5) Uani d . 1 . .
    C C215 0.6808(2) 0.47230(17) 0.43309(10) 0.0296(5) Uani d . 1 . .
    H H215 0.6102 0.429 0.4399 0.036 Uiso calc R 1 . .
    C C216 0.7382(2) 0.49225(16) 0.37315(9) 0.0225(4) Uani d . 1 . .
    H H216 0.706 0.4626 0.3385 0.027 Uiso calc R 1 . .
    C C221 1.10916(18) 0.48680(15) 0.29250(8) 0.0161(4) Uani d . 1 . .
    C C222 1.2149(2) 0.49938(16) 0.24626(9) 0.0225(4) Uani d . 1 . .
    H H222 1.1869 0.5508 0.2108 0.027 Uiso calc R 1 . .
    C C223 1.3602(2) 0.43753(17) 0.25149(11) 0.0288(5) Uani d . 1 . .
    H H223 1.4323 0.4455 0.2198 0.035 Uiso calc R 1 . .
    C C224 1.3979(2) 0.36487(17) 0.30303(10) 0.0269(4) Uani d . 1 . .
    C C225 1.2974(2) 0.34649(18) 0.34868(10) 0.0297(5) Uani d . 1 . .
    H H225 1.3265 0.2931 0.3832 0.036 Uiso calc R 1 . .
    C C226 1.1516(2) 0.40819(17) 0.34301(9) 0.0249(4) Uani d . 1 . .
    H H226 1.0797 0.3967 0.374 0.03 Uiso calc R 1 . .
    C C231 0.83035(18) 0.52013(15) 0.23431(8) 0.0155(3) Uani d . 1 . .
    C C232 0.70057(19) 0.58837(16) 0.20949(8) 0.0182(4) Uani d . 1 . .
    H H232 0.6622 0.6624 0.2232 0.022 Uiso calc R 1 . .
    C C233 0.6262(2) 0.55066(17) 0.16533(9) 0.0236(4) Uani d . 1 . .
    H H233 0.5381 0.5978 0.1482 0.028 Uiso calc R 1 . .
    C C234 0.6842(2) 0.44263(18) 0.14708(9) 0.0238(4) Uani d . 1 . .
    C C235 0.8096(2) 0.37125(17) 0.17122(10) 0.0263(4) Uani d . 1 . .
    H H235 0.8451 0.2964 0.1582 0.032 Uiso calc R 1 . .
    C C236 0.8839(2) 0.41083(16) 0.21519(9) 0.0224(4) Uani d . 1 . .
    H H236 0.9716 0.363 0.2322 0.027 Uiso calc R 1 . .
    C C311 1.04880(18) 0.69465(14) 0.10744(8) 0.0140(3) Uani d . 1 . .
    C C312 1.18958(18) 0.70551(15) 0.08908(8) 0.0168(4) Uani d . 1 . .
    H H312 1.2172 0.7721 0.0972 0.02 Uiso calc R 1 . .
    C C313 1.2899(2) 0.62024(16) 0.05907(9) 0.0214(4) Uani d . 1 . .
    H H313 1.3852 0.6283 0.0459 0.026 Uiso calc R 1 . .
    C C314 1.2481(2) 0.52395(16) 0.04881(9) 0.0212(4) Uani d . 1 . .
    C C315 1.1117(2) 0.50835(16) 0.06709(9) 0.0224(4) Uani d . 1 . .
    H H315 1.0865 0.4404 0.0598 0.027 Uiso calc R 1 . .
    C C316 1.0117(2) 0.59482(15) 0.09661(9) 0.0192(4) Uani d . 1 . .
    H H316 0.9168 0.5858 0.1096 0.023 Uiso calc R 1 . .
    C C321 0.74569(18) 0.81865(14) 0.10980(8) 0.0144(3) Uani d . 1 . .
    C C322 0.61174(19) 0.85818(15) 0.14206(9) 0.0177(4) Uani d . 1 . .
    H H322 0.6108 0.8702 0.1852 0.021 Uiso calc R 1 . .
    C C323 0.4793(2) 0.88015(16) 0.11152(10) 0.0244(4) Uani d . 1 . .
    H H323 0.3876 0.9072 0.1332 0.029 Uiso calc R 1 . .
    C C324 0.4848(2) 0.86173(16) 0.04930(10) 0.0241(4) Uani d . 1 . .
    C C325 0.6133(2) 0.82046(17) 0.01569(9) 0.0248(4) Uani d . 1 . .
    H H325 0.6123 0.8071 -0.0272 0.03 Uiso calc R 1 . .
    C C326 0.7452(2) 0.79875(16) 0.04667(8) 0.0196(4) Uani d . 1 . .
    H H326 0.8361 0.7701 0.0246 0.024 Uiso calc R 1 . .
    C C331 0.96604(18) 0.93534(14) 0.12332(8) 0.0137(3) Uani d . 1 . .
    C C332 0.8948(2) 1.00834(15) 0.07499(9) 0.0200(4) Uani d . 1 . .
    H H332 0.8237 0.9868 0.0522 0.024 Uiso calc R 1 . .
    C C333 0.9262(2) 1.11221(16) 0.05949(9) 0.0225(4) Uani d . 1 . .
    H H333 0.8762 1.1625 0.027 0.027 Uiso calc R 1 . .
    C C334 1.0311(2) 1.13997(15) 0.09233(9) 0.0190(4) Uani d . 1 . .
    C C335 1.1049(2) 1.07060(16) 0.14004(9) 0.0210(4) Uani d . 1 . .
    H H335 1.1774 1.0924 0.1618 0.025 Uiso calc R 1 . .
    C C336 1.07114(19) 0.96782(15) 0.15582(9) 0.0182(4) Uani d . 1 . .
    H H336 1.1201 0.9191 0.1891 0.022 Uiso calc R 1 . .
    N N1 1.24915(16) 0.72517(14) 0.29043(8) 0.0232(4) Uani d . 1 . .
    O O1 1.14700(13) 0.76757(11) 0.25203(6) 0.0228(3) Uani d . 1 . .
    O O2 1.21663(16) 0.68829(12) 0.34380(7) 0.0288(3) Uani d . 1 . .
    O O3 1.37844(15) 0.71966(15) 0.27340(8) 0.0413(4) Uani d . 1 . .
    F F11 0.33854(12) 1.23879(10) 0.16002(6) 0.0319(3) Uani d . 1 . .
    F F12 1.12332(15) 1.17149(11) 0.43652(7) 0.0458(4) Uani d . 1 . .
    F F13 0.40845(13) 0.76620(10) 0.52191(6) 0.0330(3) Uani d . 1 . .
    F F21 0.67367(15) 0.49784(12) 0.54008(6) 0.0447(4) Uani d . 1 . .
    F F22 1.54253(12) 0.30798(11) 0.30944(7) 0.0418(3) Uani d . 1 . .
    F F23 0.61304(14) 0.40369(11) 0.10379(6) 0.0355(3) Uani d . 1 . .
    F F31 1.34503(13) 0.44073(10) 0.01912(6) 0.0320(3) Uani d . 1 . .
    F F32 0.35528(12) 0.88451(11) 0.01908(6) 0.0364(3) Uani d . 1 . .
    F F33 1.06177(12) 1.24204(9) 0.07802(5) 0.0261(3) Uani d . 1 . .
    P P1 0.78177(5) 0.90846(4) 0.31532(2) 0.01394(9) Uani d . 1 . .
    P P2 0.92541(5) 0.58263(4) 0.28780(2) 0.01375(9) Uani d . 1 . .
    P P3 0.91661(5) 0.80309(4) 0.15007(2) 0.01231(9) Uani d . 1 . .
    Cu Cu1 0.92130(2) 0.766649(17) 0.258012(10) 0.01294(6) Uani d . 1 . .
loop_
    _atom_site_aniso_label
    _atom_site_aniso_U_11
    _atom_site_aniso_U_22
    _atom_site_aniso_U_33
    _atom_site_aniso_U_12
    _atom_site_aniso_U_13
    _atom_site_aniso_U_23
    C111 0.0158(8) 0.0129(9) 0.0179(9) -0.0022(7) -0.0035(7) -0.0036(7)
    C112 0.0167(8) 0.0160(9) 0.0234(10) -0.0028(7) -0.0020(7) -0.0035(7)
    C113 0.0265(10) 0.0166(9) 0.0217(10) -0.0066(8) -0.0040(8) 0.0000(7)
    C114 0.0231(9) 0.0154(9) 0.0281(11) -0.0017(8) -0.0144(8) 0.0006(8)
    C115 0.0145(8) 0.0253(11) 0.0304(11) -0.0027(8) -0.0071(8) -0.0021(8)
    C116 0.0172(8) 0.0226(10) 0.0202(10) -0.0046(8) -0.0029(7) -0.0012(7)
    C121 0.0139(8) 0.0164(9) 0.0190(9) -0.0034(7) -0.0020(7) -0.0020(7)
    C122 0.0201(9) 0.0185(10) 0.0297(11) 0.0007(8) -0.0072(8) -0.0029(8)
    C123 0.0207(9) 0.0300(12) 0.0405(13) -0.0047(9) -0.0131(9) -0.0029(9)
    C124 0.0306(11) 0.0278(11) 0.0375(12) -0.0154(9) -0.0142(9) -0.0013(9)
    C125 0.0368(12) 0.0165(10) 0.0497(14) -0.0053(9) -0.0207(10) -0.0040(9)
    C126 0.0228(9) 0.0181(10) 0.0370(12) -0.0013(8) -0.0143(9) -0.0036(8)
    C131 0.0134(8) 0.0139(9) 0.0173(9) -0.0002(7) -0.0016(7) 0.0001(7)
    C132 0.0196(9) 0.0149(9) 0.0199(9) -0.0026(7) -0.0021(7) -0.0027(7)
    C133 0.0258(10) 0.0186(10) 0.0177(10) 0.0002(8) -0.0014(7) -0.0020(7)
    C134 0.0200(9) 0.0182(10) 0.0231(10) -0.0021(8) 0.0053(7) 0.0026(7)
    C135 0.0162(8) 0.0158(9) 0.0276(10) -0.0029(7) -0.0026(7) 0.0012(7)
    C136 0.0167(8) 0.0150(9) 0.0204(9) -0.0012(7) -0.0023(7) -0.0025(7)
    C211 0.0161(8) 0.0134(9) 0.0179(9) 0.0010(7) 0.0020(7) 0.0012(7)
    C212 0.0165(8) 0.0199(10) 0.0211(10) 0.0007(7) -0.0007(7) 0.0019(7)
    C213 0.0228(9) 0.0292(11) 0.0185(10) 0.0056(8) -0.0010(8) 0.0001(8)
    C214 0.0302(11) 0.0268(11) 0.0197(10) 0.0042(9) 0.0103(8) 0.0067(8)
    C215 0.0323(11) 0.0214(11) 0.0338(12) -0.0083(9) 0.0142(9) 0.0013(9)
    C216 0.0258(10) 0.0150(9) 0.0253(10) -0.0041(8) 0.0049(8) -0.0005(8)
    C221 0.0153(8) 0.0129(9) 0.0197(9) -0.0024(7) -0.0007(7) -0.0022(7)
    C222 0.0188(9) 0.0181(10) 0.0278(11) -0.0018(8) 0.0018(8) 0.0034(8)
    C223 0.0175(9) 0.0226(11) 0.0441(13) -0.0038(8) 0.0080(9) -0.0001(9)
    C224 0.0145(9) 0.0202(10) 0.0429(13) 0.0040(8) -0.0076(8) -0.0083(9)
    C225 0.0301(11) 0.0255(11) 0.0249(11) 0.0083(9) -0.0057(9) 0.0002(8)
    C226 0.0248(10) 0.0229(11) 0.0212(10) 0.0030(8) 0.0021(8) 0.0011(8)
    C231 0.0146(8) 0.0160(9) 0.0162(9) -0.0052(7) 0.0026(7) -0.0002(7)
    C232 0.0187(8) 0.0163(9) 0.0204(9) -0.0068(7) 0.0009(7) 0.0014(7)
    C233 0.0231(9) 0.0255(11) 0.0241(10) -0.0110(8) -0.0043(8) 0.0044(8)
    C234 0.0273(10) 0.0337(12) 0.0169(10) -0.0189(9) -0.0003(8) -0.0031(8)
    C235 0.0235(9) 0.0238(11) 0.0344(12) -0.0089(8) 0.0054(8) -0.0143(9)
    C236 0.0167(9) 0.0191(10) 0.0305(11) -0.0021(7) 0.0020(8) -0.0073(8)
    C311 0.0144(8) 0.0148(9) 0.0121(8) -0.0030(7) -0.0020(6) 0.0013(6)
    C312 0.0154(8) 0.0153(9) 0.0196(9) -0.0040(7) -0.0021(7) 0.0003(7)
    C313 0.0146(8) 0.0218(10) 0.0266(10) -0.0028(7) 0.0005(7) -0.0012(8)
    C314 0.0225(9) 0.0176(10) 0.0202(10) 0.0013(8) 0.0009(7) -0.0039(7)
    C315 0.0290(10) 0.0154(9) 0.0242(10) -0.0087(8) 0.0022(8) -0.0028(7)
    C316 0.0199(9) 0.0174(9) 0.0214(10) -0.0077(7) 0.0023(7) -0.0005(7)
    C321 0.0147(8) 0.0135(8) 0.0164(9) -0.0067(7) -0.0028(6) 0.0019(7)
    C322 0.0167(8) 0.0159(9) 0.0213(10) -0.0052(7) -0.0024(7) -0.0015(7)
    C323 0.0131(8) 0.0223(10) 0.0379(12) -0.0049(8) -0.0032(8) -0.0008(8)
    C324 0.0190(9) 0.0205(10) 0.0358(12) -0.0108(8) -0.0165(8) 0.0094(8)
    C325 0.0312(10) 0.0270(11) 0.0207(10) -0.0155(9) -0.0107(8) 0.0048(8)
    C326 0.0200(9) 0.0232(10) 0.0177(9) -0.0098(8) -0.0030(7) 0.0020(7)
    C331 0.0133(8) 0.0128(8) 0.0152(9) -0.0039(7) 0.0030(6) -0.0024(6)
    C332 0.0233(9) 0.0187(10) 0.0199(10) -0.0087(8) -0.0051(7) 0.0013(7)
    C333 0.0300(10) 0.0178(10) 0.0191(10) -0.0063(8) -0.0041(8) 0.0051(7)
    C334 0.0224(9) 0.0125(9) 0.0225(10) -0.0066(7) 0.0099(7) -0.0033(7)
    C335 0.0178(9) 0.0188(10) 0.0290(11) -0.0086(8) -0.0003(7) -0.0044(8)
    C336 0.0155(8) 0.0170(9) 0.0226(10) -0.0049(7) -0.0034(7) 0.0003(7)
    N1 0.0156(7) 0.0231(9) 0.0315(10) -0.0032(7) -0.0046(7) -0.0089(7)
    O1 0.0144(6) 0.0267(7) 0.0269(7) -0.0059(6) -0.0067(5) 0.0062(6)
    O2 0.0338(8) 0.0245(8) 0.0250(8) -0.0007(6) -0.0099(6) 0.0000(6)
    O3 0.0131(7) 0.0582(11) 0.0545(11) -0.0075(7) -0.0034(7) -0.0180(9)
    F11 0.0277(6) 0.0272(7) 0.0392(7) -0.0039(5) -0.0192(5) 0.0091(5)
    F12 0.0462(8) 0.0346(8) 0.0653(10) -0.0196(6) -0.0318(7) -0.0038(7)
    F13 0.0361(7) 0.0334(7) 0.0298(7) -0.0134(6) 0.0123(5) 0.0017(5)
    F21 0.0517(8) 0.0537(9) 0.0229(7) -0.0095(7) 0.0156(6) 0.0076(6)
    F22 0.0165(6) 0.0341(8) 0.0685(10) 0.0086(5) -0.0121(6) -0.0083(7)
    F23 0.0444(7) 0.0440(8) 0.0280(7) -0.0263(6) -0.0070(6) -0.0078(6)
    F31 0.0287(6) 0.0238(6) 0.0409(7) -0.0006(5) 0.0087(5) -0.0140(5)
    F32 0.0242(6) 0.0418(8) 0.0470(8) -0.0159(6) -0.0236(5) 0.0143(6)
    F33 0.0366(6) 0.0156(6) 0.0289(6) -0.0135(5) 0.0089(5) -0.0020(5)
    P1 0.0130(2) 0.0125(2) 0.0160(2) -0.00207(17) -0.00181(16) -0.00245(17)
    P2 0.0129(2) 0.0121(2) 0.0153(2) -0.00204(17) -0.00006(16) 0.00020(17)
    P3 0.01112(19) 0.0127(2) 0.0135(2) -0.00410(17) -0.00106(16) 0.00032(16)
    Cu1 0.01211(10) 0.01249(11) 0.01381(11) -0.00253(8) -0.00091(8) -0.00025(8)
_geom_special_details
;
All e.s.d.'s (except the e.s.d. in the dihedral angle between two l.s. planes)
are estimated using the full covariance matrix. The cell e.s.d.'s are taken
into account individually in the estimation of e.s.d.'s in distances, angles
and torsion angles; correlations between e.s.d.'s in cell parameters are only
used when they are defined by crystal symmetry. An approximate (isotropic)
treatment of cell e.s.d.'s is used for estimating e.s.d.'s involving l.s.
planes.
;
loop_
    _geom_bond_atom_site_label_1
    _geom_bond_atom_site_label_2
    _geom_bond_site_symmetry_2
    _geom_bond_distance
    _geom_bond_publ_flag
    C111 C116 . 1.394(2) ?
    C111 C112 . 1.397(3) ?
    C111 P1 . 1.8372(18) ?
    C112 C113 . 1.384(3) ?
    C112 H112 . 0.95 ?
    C113 C114 . 1.375(3) ?
    C113 H113 . 0.95 ?
    C114 F11 . 1.359(2) ?
    C114 C115 . 1.369(3) ?
    C115 C116 . 1.391(3) ?
    C115 H115 . 0.95 ?
    C116 H116 . 0.95 ?
    C121 C126 . 1.386(3) ?
    C121 C122 . 1.392(2) ?
    C121 P1 . 1.8249(17) ?
    C122 C123 . 1.389(3) ?
    C122 H122 . 0.95 ?
    C123 C124 . 1.370(3) ?
    C123 H123 . 0.95 ?
    C124 F12 . 1.359(2) ?
    C124 C125 . 1.371(3) ?
    C125 C126 . 1.390(3) ?
    C125 H125 . 0.95 ?
    C126 H126 . 0.95 ?
    C131 C132 . 1.391(2) ?
    C131 C136 . 1.401(2) ?
    C131 P1 . 1.8263(18) ?
    C132 C133 . 1.389(3) ?
    C132 H132 . 0.95 ?
    C133 C134 . 1.371(3) ?
    C133 H133 . 0.95 ?
    C134 F13 . 1.360(2) ?
    C134 C135 . 1.379(3) ?
    C135 C136 . 1.385(2) ?
    C135 H135 . 0.95 ?
    C136 H136 . 0.95 ?
    C211 C216 . 1.389(2) ?
    C211 C212 . 1.397(3) ?
    C211 P2 . 1.8166(18) ?
    C212 C213 . 1.385(3) ?
    C212 H212 . 0.95 ?
    C213 C214 . 1.376(3) ?
    C213 H213 . 0.95 ?
    C214 F21 . 1.357(2) ?
    C214 C215 . 1.367(3) ?
    C215 C216 . 1.396(3) ?
    C215 H215 . 0.95 ?
    C216 H216 . 0.95 ?
    C221 C226 . 1.393(3) ?
    C221 C222 . 1.393(2) ?
    C221 P2 . 1.8199(18) ?
    C222 C223 . 1.383(3) ?
    C222 H222 . 0.95 ?
    C223 C224 . 1.364(3) ?
    C223 H223 . 0.95 ?
    C224 F22 . 1.364(2) ?
    C224 C225 . 1.370(3) ?
    C225 C226 . 1.387(3) ?
    C225 H225 . 0.95 ?
    C226 H226 . 0.95 ?
    C231 C236 . 1.391(2) ?
    C231 C232 . 1.392(2) ?
    C231 P2 . 1.8209(18) ?
    C232 C233 . 1.383(3) ?
    C232 H232 . 0.95 ?
    C233 C234 . 1.375(3) ?
    C233 H233 . 0.95 ?
    C234 F23 . 1.359(2) ?
    C234 C235 . 1.370(3) ?
    C235 C236 . 1.392(3) ?
    C235 H235 . 0.95 ?
    C236 H236 . 0.95 ?
    C311 C312 . 1.395(2) ?
    C311 C316 . 1.396(2) ?
    C311 P3 . 1.8340(18) ?
    C312 C313 . 1.388(3) ?
    C312 H312 . 0.95 ?
    C313 C314 . 1.374(3) ?
    C313 H313 . 0.95 ?
    C314 F31 . 1.355(2) ?
    C314 C315 . 1.375(3) ?
    C315 C316 . 1.391(3) ?
    C315 H315 . 0.95 ?
    C316 H316 . 0.95 ?
    C321 C322 . 1.392(2) ?
    C321 C326 . 1.398(2) ?
    C321 P3 . 1.8236(17) ?
    C322 C323 . 1.391(2) ?
    C322 H322 . 0.95 ?
    C323 C324 . 1.370(3) ?
    C323 H323 . 0.95 ?
    C324 F32 . 1.363(2) ?
    C324 C325 . 1.371(3) ?
    C325 C326 . 1.392(2) ?
    C325 H325 . 0.95 ?
    C326 H326 . 0.95 ?
    C331 C332 . 1.392(2) ?
    C331 C336 . 1.394(2) ?
    C331 P3 . 1.8385(17) ?
    C332 C333 . 1.390(2) ?
    C332 H332 . 0.95 ?
    C333 C334 . 1.368(3) ?
    C333 H333 . 0.95 ?
    C334 F33 . 1.3624(19) ?
    C334 C335 . 1.372(3) ?
    C335 C336 . 1.388(2) ?
    C335 H335 . 0.95 ?
    C336 H336 . 0.95 ?
    N1 O3 . 1.234(2) ?
    N1 O2 . 1.249(2) ?
    N1 O1 . 1.2757(19) ?
    O1 Cu1 . 2.1182(12) y
    P1 Cu1 . 2.2901(5) y
    P2 Cu1 . 2.2840(5) y
    P3 Cu1 . 2.3256(5) y
loop_
    _geom_angle_atom_site_label_1
    _geom_angle_atom_site_label_2
    _geom_angle_atom_site_label_3
    _geom_angle_site_symmetry_1
    _geom_angle_site_symmetry_3
    _geom_angle
    _geom_angle_publ_flag
    C116 C111 C112 . . 118.43(16) ?
    C116 C111 P1 . . 123.28(14) ?
    C112 C111 P1 . . 118.20(13) ?
    C113 C112 C111 . . 121.34(17) ?
    C113 C112 H112 . . 119.3 ?
    C111 C112 H112 . . 119.3 ?
    C114 C113 C112 . . 118.08(18) ?
    C114 C113 H113 . . 121 ?
    C112 C113 H113 . . 121 ?
    F11 C114 C115 . . 118.73(17) ?
    F11 C114 C113 . . 118.43(17) ?
    C115 C114 C113 . . 122.83(17) ?
    C114 C115 C116 . . 118.59(17) ?
    C114 C115 H115 . . 120.7 ?
    C116 C115 H115 . . 120.7 ?
    C115 C116 C111 . . 120.70(18) ?
    C115 C116 H116 . . 119.7 ?
    C111 C116 H116 . . 119.7 ?
    C126 C121 C122 . . 119.30(16) ?
    C126 C121 P1 . . 122.57(13) ?
    C122 C121 P1 . . 118.08(14) ?
    C123 C122 C121 . . 120.47(18) ?
    C123 C122 H122 . . 119.8 ?
    C121 C122 H122 . . 119.8 ?
    C124 C123 C122 . . 118.28(18) ?
    C124 C123 H123 . . 120.9 ?
    C122 C123 H123 . . 120.9 ?
    F12 C124 C123 . . 118.94(18) ?
    F12 C124 C125 . . 117.93(19) ?
    C123 C124 C125 . . 123.13(18) ?
    C124 C125 C126 . . 118.07(19) ?
    C124 C125 H125 . . 121 ?
    C126 C125 H125 . . 121 ?
    C121 C126 C125 . . 120.75(18) ?
    C121 C126 H126 . . 119.6 ?
    C125 C126 H126 . . 119.6 ?
    C132 C131 C136 . . 118.98(16) ?
    C132 C131 P1 . . 123.15(13) ?
    C136 C131 P1 . . 117.86(13) ?
    C133 C132 C131 . . 120.39(16) ?
    C133 C132 H132 . . 119.8 ?
    C131 C132 H132 . . 119.8 ?
    C134 C133 C132 . . 118.55(17) ?
    C134 C133 H133 . . 120.7 ?
    C132 C133 H133 . . 120.7 ?
    F13 C134 C133 . . 118.11(17) ?
    F13 C134 C135 . . 118.56(16) ?
    C133 C134 C135 . . 123.33(17) ?
    C134 C135 C136 . . 117.47(16) ?
    C134 C135 H135 . . 121.3 ?
    C136 C135 H135 . . 121.3 ?
    C135 C136 C131 . . 121.24(17) ?
    C135 C136 H136 . . 119.4 ?
    C131 C136 H136 . . 119.4 ?
    C216 C211 C212 . . 119.37(17) ?
    C216 C211 P2 . . 123.31(14) ?
    C212 C211 P2 . . 117.31(13) ?
    C213 C212 C211 . . 120.73(18) ?
    C213 C212 H212 . . 119.6 ?
    C211 C212 H212 . . 119.6 ?
    C214 C213 C212 . . 117.87(19) ?
    C214 C213 H213 . . 121.1 ?
    C212 C213 H213 . . 121.1 ?
    F21 C214 C215 . . 118.41(19) ?
    F21 C214 C213 . . 118.1(2) ?
    C215 C214 C213 . . 123.51(18) ?
    C214 C215 C216 . . 118.15(19) ?
    C214 C215 H215 . . 120.9 ?
    C216 C215 H215 . . 120.9 ?
    C211 C216 C215 . . 120.35(19) ?
    C211 C216 H216 . . 119.8 ?
    C215 C216 H216 . . 119.8 ?
    C226 C221 C222 . . 118.76(17) ?
    C226 C221 P2 . . 122.63(14) ?
    C222 C221 P2 . . 118.38(14) ?
    C223 C222 C221 . . 120.54(18) ?
    C223 C222 H222 . . 119.7 ?
    C221 C222 H222 . . 119.7 ?
    C224 C223 C222 . . 118.67(18) ?
    C224 C223 H223 . . 120.7 ?
    C222 C223 H223 . . 120.7 ?
    F22 C224 C223 . . 118.50(18) ?
    F22 C224 C225 . . 118.46(19) ?
    C223 C224 C225 . . 123.04(18) ?
    C224 C225 C226 . . 118.02(19) ?
    C224 C225 H225 . . 121 ?
    C226 C225 H225 . . 121 ?
    C225 C226 C221 . . 120.88(18) ?
    C225 C226 H226 . . 119.6 ?
    C221 C226 H226 . . 119.6 ?
    C236 C231 C232 . . 118.97(16) ?
    C236 C231 P2 . . 123.58(14) ?
    C232 C231 P2 . . 117.38(13) ?
    C233 C232 C231 . . 121.42(18) ?
    C233 C232 H232 . . 119.3 ?
    C231 C232 H232 . . 119.3 ?
    C234 C233 C232 . . 117.67(18) ?
    C234 C233 H233 . . 121.2 ?
    C232 C233 H233 . . 121.2 ?
    F23 C234 C235 . . 118.14(18) ?
    F23 C234 C233 . . 118.74(18) ?
    C235 C234 C233 . . 123.11(17) ?
    C234 C235 C236 . . 118.50(18) ?
    C234 C235 H235 . . 120.8 ?
    C236 C235 H235 . . 120.8 ?
    C231 C236 C235 . . 120.30(18) ?
    C231 C236 H236 . . 119.8 ?
    C235 C236 H236 . . 119.8 ?
    C312 C311 C316 . . 118.70(16) ?
    C312 C311 P3 . . 121.87(13) ?
    C316 C311 P3 . . 119.29(13) ?
    C313 C312 C311 . . 120.86(16) ?
    C313 C312 H312 . . 119.6 ?
    C311 C312 H312 . . 119.6 ?
    C314 C313 C312 . . 118.43(16) ?
    C314 C313 H313 . . 120.8 ?
    C312 C313 H313 . . 120.8 ?
    F31 C314 C313 . . 118.77(16) ?
    F31 C314 C315 . . 118.34(17) ?
    C313 C314 C315 . . 122.88(17) ?
    C314 C315 C316 . . 118.14(17) ?
    C314 C315 H315 . . 120.9 ?
    C316 C315 H315 . . 120.9 ?
    C315 C316 C311 . . 120.98(16) ?
    C315 C316 H316 . . 119.5 ?
    C311 C316 H316 . . 119.5 ?
    C322 C321 C326 . . 119.14(16) ?
    C322 C321 P3 . . 118.73(13) ?
    C326 C321 P3 . . 122.01(13) ?
    C323 C322 C321 . . 120.44(17) ?
    C323 C322 H322 . . 119.8 ?
    C321 C322 H322 . . 119.8 ?
    C324 C323 C322 . . 118.23(17) ?
    C324 C323 H323 . . 120.9 ?
    C322 C323 H323 . . 120.9 ?
    F32 C324 C323 . . 118.35(18) ?
    F32 C324 C325 . . 117.95(18) ?
    C323 C324 C325 . . 123.70(17) ?
    C324 C325 C326 . . 117.62(18) ?
    C324 C325 H325 . . 121.2 ?
    C326 C325 H325 . . 121.2 ?
    C325 C326 C321 . . 120.84(17) ?
    C325 C326 H326 . . 119.6 ?
    C321 C326 H326 . . 119.6 ?
    C332 C331 C336 . . 118.71(16) ?
    C332 C331 P3 . . 122.55(13) ?
    C336 C331 P3 . . 118.56(13) ?
    C333 C332 C331 . . 121.02(16) ?
    C333 C332 H332 . . 119.5 ?
    C331 C332 H332 . . 119.5 ?
    C334 C333 C332 . . 118.15(17) ?
    C334 C333 H333 . . 120.9 ?
    C332 C333 H333 . . 120.9 ?
    F33 C334 C333 . . 118.72(17) ?
    F33 C334 C335 . . 118.29(16) ?
    C333 C334 C335 . . 122.97(17) ?
    C334 C335 C336 . . 118.45(17) ?
    C334 C335 H335 . . 120.8 ?
    C336 C335 H335 . . 120.8 ?
    C335 C336 C331 . . 120.68(17) ?
    C335 C336 H336 . . 119.7 ?
    C331 C336 H336 . . 119.7 ?
    O3 N1 O2 . . 121.54(17) ?
    O3 N1 O1 . . 118.99(17) ?
    O2 N1 O1 . . 119.45(15) ?
    N1 O1 Cu1 . . 129.87(11) y
    C121 P1 C131 . . 103.52(8) ?
    C121 P1 C111 . . 102.89(8) ?
    C131 P1 C111 . . 101.99(8) ?
    C121 P1 Cu1 . . 115.18(6) ?
    C131 P1 Cu1 . . 116.00(6) ?
    C111 P1 Cu1 . . 115.38(6) ?
    C211 P2 C221 . . 102.44(8) ?
    C211 P2 C231 . . 103.80(8) ?
    C221 P2 C231 . . 104.60(8) ?
    C211 P2 Cu1 . . 117.00(6) ?
    C221 P2 Cu1 . . 114.73(6) ?
    C231 P2 Cu1 . . 112.79(6) ?
    C321 P3 C311 . . 102.69(8) ?
    C321 P3 C331 . . 101.81(8) ?
    C311 P3 C331 . . 103.93(8) ?
    C321 P3 Cu1 . . 119.88(6) ?
    C311 P3 Cu1 . . 113.47(6) ?
    C331 P3 Cu1 . . 113.18(6) ?
    O1 Cu1 P2 . . 103.96(4) y
    O1 Cu1 P1 . . 112.11(4) y
    P2 Cu1 P1 . . 119.537(18) y
    O1 Cu1 P3 . . 87.93(4) y
    P2 Cu1 P3 . . 112.289(18) y
    P1 Cu1 P3 . . 115.765(18) y
loop_
    _geom_torsion_atom_site_label_1
    _geom_torsion_atom_site_label_2
    _geom_torsion_atom_site_label_3
    _geom_torsion_atom_site_label_4
    _geom_torsion_site_symmetry_1
    _geom_torsion_site_symmetry_2
    _geom_torsion_site_symmetry_3
    _geom_torsion_site_symmetry_4
    _geom_torsion
    _geom_torsion_publ_flag
    C116 C111 C112 C113 . . . . -1.6(3) ?
    P1 C111 C112 C113 . . . . 174.93(14) ?
    C111 C112 C113 C114 . . . . 0.3(3) ?
    C112 C113 C114 F11 . . . . -178.64(16) ?
    C112 C113 C114 C115 . . . . 1.4(3) ?
    F11 C114 C115 C116 . . . . 178.39(16) ?
    C113 C114 C115 C116 . . . . -1.6(3) ?
    C114 C115 C116 C111 . . . . 0.2(3) ?
    C112 C111 C116 C115 . . . . 1.4(3) ?
    P1 C111 C116 C115 . . . . -175.00(14) ?
    C126 C121 C122 C123 . . . . -0.2(3) ?
    P1 C121 C122 C123 . . . . -177.78(16) ?
    C121 C122 C123 C124 . . . . -0.1(3) ?
    C122 C123 C124 F12 . . . . 179.89(19) ?
    C122 C123 C124 C125 . . . . 0.6(4) ?
    F12 C124 C125 C126 . . . . -179.9(2) ?
    C123 C124 C125 C126 . . . . -0.6(4) ?
    C122 C121 C126 C125 . . . . 0.2(3) ?
    P1 C121 C126 C125 . . . . 177.63(17) ?
    C124 C125 C126 C121 . . . . 0.2(3) ?
    C136 C131 C132 C133 . . . . -0.5(3) ?
    P1 C131 C132 C133 . . . . 178.38(14) ?
    C131 C132 C133 C134 . . . . -1.1(3) ?
    C132 C133 C134 F13 . . . . -178.86(16) ?
    C132 C133 C134 C135 . . . . 1.2(3) ?
    F13 C134 C135 C136 . . . . -179.62(16) ?
    C133 C134 C135 C136 . . . . 0.4(3) ?
    C134 C135 C136 C131 . . . . -2.0(3) ?
    C132 C131 C136 C135 . . . . 2.0(3) ?
    P1 C131 C136 C135 . . . . -176.86(14) ?
    C216 C211 C212 C213 . . . . 1.3(3) ?
    P2 C211 C212 C213 . . . . -178.51(14) ?
    C211 C212 C213 C214 . . . . -0.6(3) ?
    C212 C213 C214 F21 . . . . -179.82(17) ?
    C212 C213 C214 C215 . . . . -0.3(3) ?
    F21 C214 C215 C216 . . . . 179.91(17) ?
    C213 C214 C215 C216 . . . . 0.4(3) ?
    C212 C211 C216 C215 . . . . -1.2(3) ?
    P2 C211 C216 C215 . . . . 178.61(15) ?
    C214 C215 C216 C211 . . . . 0.4(3) ?
    C226 C221 C222 C223 . . . . -2.1(3) ?
    P2 C221 C222 C223 . . . . 172.58(15) ?
    C221 C222 C223 C224 . . . . -0.5(3) ?
    C222 C223 C224 F22 . . . . -176.99(17) ?
    C222 C223 C224 C225 . . . . 2.9(3) ?
    F22 C224 C225 C226 . . . . 177.41(18) ?
    C223 C224 C225 C226 . . . . -2.5(3) ?
    C224 C225 C226 C221 . . . . -0.3(3) ?
    C222 C221 C226 C225 . . . . 2.5(3) ?
    P2 C221 C226 C225 . . . . -171.92(16) ?
    C236 C231 C232 C233 . . . . -1.5(3) ?
    P2 C231 C232 C233 . . . . 175.64(14) ?
    C231 C232 C233 C234 . . . . 0.6(3) ?
    C232 C233 C234 F23 . . . . 179.96(16) ?
    C232 C233 C234 C235 . . . . 1.0(3) ?
    F23 C234 C235 C236 . . . . 179.45(17) ?
    C233 C234 C235 C236 . . . . -1.6(3) ?
    C232 C231 C236 C235 . . . . 0.9(3) ?
    P2 C231 C236 C235 . . . . -176.07(15) ?
    C234 C235 C236 C231 . . . . 0.6(3) ?
    C316 C311 C312 C313 . . . . 1.7(3) ?
    P3 C311 C312 C313 . . . . 177.38(14) ?
    C311 C312 C313 C314 . . . . -1.1(3) ?
    C312 C313 C314 F31 . . . . 179.49(16) ?
    C312 C313 C314 C315 . . . . -0.2(3) ?
    F31 C314 C315 C316 . . . . -178.93(17) ?
    C313 C314 C315 C316 . . . . 0.7(3) ?
    C314 C315 C316 C311 . . . . 0.0(3) ?
    C312 C311 C316 C315 . . . . -1.2(3) ?
    P3 C311 C316 C315 . . . . -176.91(14) ?
    C326 C321 C322 C323 . . . . -1.5(3) ?
    P3 C321 C322 C323 . . . . 174.63(14) ?
    C321 C322 C323 C324 . . . . 0.1(3) ?
    C322 C323 C324 F32 . . . . -179.21(16) ?
    C322 C323 C324 C325 . . . . 1.5(3) ?
    F32 C324 C325 C326 . . . . 179.20(16) ?
    C323 C324 C325 C326 . . . . -1.5(3) ?
    C324 C325 C326 C321 . . . . 0.0(3) ?
    C322 C321 C326 C325 . . . . 1.5(3) ?
    P3 C321 C326 C325 . . . . -174.51(14) ?
    C336 C331 C332 C333 . . . . -0.6(3) ?
    P3 C331 C332 C333 . . . . 174.43(14) ?
    C331 C332 C333 C334 . . . . 1.2(3) ?
    C332 C333 C334 F33 . . . . -179.35(16) ?
    C332 C333 C334 C335 . . . . -0.7(3) ?
    F33 C334 C335 C336 . . . . 178.36(15) ?
    C333 C334 C335 C336 . . . . -0.2(3) ?
    C334 C335 C336 C331 . . . . 0.8(3) ?
    C332 C331 C336 C335 . . . . -0.4(3) ?
    P3 C331 C336 C335 . . . . -175.65(14) ?
    O3 N1 O1 Cu1 . . . . 168.52(13) ?
    O2 N1 O1 Cu1 . . . . -10.1(2) ?
    C126 C121 P1 C131 . . . . -86.16(17) ?
    C122 C121 P1 C131 . . . . 91.29(16) ?
    C126 C121 P1 C111 . . . . 19.76(18) ?
    C122 C121 P1 C111 . . . . -162.80(15) ?
    C126 C121 P1 Cu1 . . . . 146.16(15) ?
    C122 C121 P1 Cu1 . . . . -36.39(17) ?
    C132 C131 P1 C121 . . . . 2.17(17) ?
    C136 C131 P1 C121 . . . . -178.98(14) ?
    C132 C131 P1 C111 . . . . -104.43(15) ?
    C136 C131 P1 C111 . . . . 74.42(15) ?
    C132 C131 P1 Cu1 . . . . 129.34(14) ?
    C136 C131 P1 Cu1 . . . . -51.81(15) ?
    C116 C111 P1 C121 . . . . -115.02(15) ?
    C112 C111 P1 C121 . . . . 68.61(15) ?
    C116 C111 P1 C131 . . . . -7.93(17) ?
    C112 C111 P1 C131 . . . . 175.70(14) ?
    C116 C111 P1 Cu1 . . . . 118.70(14) ?
    C112 C111 P1 Cu1 . . . . -57.67(15) ?
    C216 C211 P2 C221 . . . . -104.51(16) ?
    C212 C211 P2 C221 . . . . 75.32(15) ?
    C216 C211 P2 C231 . . . . 4.16(18) ?
    C212 C211 P2 C231 . . . . -176.01(14) ?
    C216 C211 P2 Cu1 . . . . 129.11(14) ?
    C212 C211 P2 Cu1 . . . . -51.06(15) ?
    C226 C221 P2 C211 . . . . 6.02(17) ?
    C222 C221 P2 C211 . . . . -168.41(14) ?
    C226 C221 P2 C231 . . . . -102.03(16) ?
    C222 C221 P2 C231 . . . . 83.53(15) ?
    C226 C221 P2 Cu1 . . . . 133.86(14) ?
    C222 C221 P2 Cu1 . . . . -40.58(16) ?
    C236 C231 P2 C211 . . . . -94.43(16) ?
    C232 C231 P2 C211 . . . . 88.54(14) ?
    C236 C231 P2 C221 . . . . 12.62(17) ?
    C232 C231 P2 C221 . . . . -164.42(13) ?
    C236 C231 P2 Cu1 . . . . 137.95(14) ?
    C232 C231 P2 Cu1 . . . . -39.08(15) ?
    C322 C321 P3 C311 . . . . 155.05(14) ?
    C326 C321 P3 C311 . . . . -28.92(16) ?
    C322 C321 P3 C331 . . . . -97.54(14) ?
    C326 C321 P3 C331 . . . . 78.49(16) ?
    C322 C321 P3 Cu1 . . . . 28.18(16) ?
    C326 C321 P3 Cu1 . . . . -155.80(12) ?
    C312 C311 P3 C321 . . . . 135.09(15) ?
    C316 C311 P3 C321 . . . . -49.29(16) ?
    C312 C311 P3 C331 . . . . 29.31(16) ?
    C316 C311 P3 C331 . . . . -155.07(14) ?
    C312 C311 P3 Cu1 . . . . -94.04(14) ?
    C316 C311 P3 Cu1 . . . . 81.58(15) ?
    C332 C331 P3 C321 . . . . -10.69(17) ?
    C336 C331 P3 C321 . . . . 164.33(14) ?
    C332 C331 P3 C311 . . . . 95.75(16) ?
    C336 C331 P3 C311 . . . . -89.23(15) ?
    C332 C331 P3 Cu1 . . . . -140.71(14) ?
    C336 C331 P3 Cu1 . . . . 34.31(15) ?
    N1 O1 Cu1 P2 . . . . -47.17(15) ?
    N1 O1 Cu1 P1 . . . . 83.31(15) ?
    N1 O1 Cu1 P3 . . . . -159.63(15) ?
    C211 P2 Cu1 O1 . . . . 115.58(8) ?
    C221 P2 Cu1 O1 . . . . -4.47(8) ?
    C231 P2 Cu1 O1 . . . . -124.11(7) ?
    C211 P2 Cu1 P1 . . . . -10.33(7) ?
    C221 P2 Cu1 P1 . . . . -130.38(6) ?
    C231 P2 Cu1 P1 . . . . 109.98(6) ?
    C211 P2 Cu1 P3 . . . . -150.88(7) ?
    C221 P2 Cu1 P3 . . . . 89.07(7) ?
    C231 P2 Cu1 P3 . . . . -30.58(6) ?
    C121 P1 Cu1 O1 . . . . -3.63(8) ?
    C131 P1 Cu1 O1 . . . . -124.75(7) ?
    C111 P1 Cu1 O1 . . . . 116.10(7) ?
    C121 P1 Cu1 P2 . . . . 118.34(7) ?
    C131 P1 Cu1 P2 . . . . -2.78(7) ?
    C111 P1 Cu1 P2 . . . . -121.93(6) ?
    C121 P1 Cu1 P3 . . . . -102.42(7) ?
    C131 P1 Cu1 P3 . . . . 136.47(6) ?
    C111 P1 Cu1 P3 . . . . 17.32(6) ?
    C321 P3 Cu1 O1 . . . . -179.52(8) ?
    C311 P3 Cu1 O1 . . . . 58.78(7) ?
    C331 P3 Cu1 O1 . . . . -59.34(7) ?
    C321 P3 Cu1 P2 . . . . 76.24(7) ?
    C311 P3 Cu1 P2 . . . . -45.46(6) ?
    C331 P3 Cu1 P2 . . . . -163.59(6) ?
    C321 P3 Cu1 P1 . . . . -65.89(7) ?
    C311 P3 Cu1 P1 . . . . 172.40(6) ?
    C331 P3 Cu1 P1 . . . . 54.28(6) ?
loop_
    _geom_hbond_atom_site_label_D
    _geom_hbond_atom_site_label_H
    _geom_hbond_atom_site_label_A
    _geom_hbond_site_symmetry_A
    _geom_hbond_distance_DH
    _geom_hbond_distance_HA
    _geom_hbond_distance_DA
    _geom_hbond_angle_DHA
    C122 H122 O2 . 0.95 2.30 3.224(2) 163
    C336 H336 O1 . 0.95 2.17 3.037(2) 151
    C126 H126 F22 1_465 0.95 2.40 3.281(2) 154
    C136 H136 O3 1_455 0.95 2.53 3.223(2) 130
    C215 H215 F13 2_666 0.95 2.51 3.301(2) 141
    C315 H315 F33 1_545 0.95 2.50 3.403(2) 159
    C332 H332 F32 2_675 0.95 2.48 3.131(2) 125
    C326 H326 F33 2_775 0.95 2.36 3.150(2) 141
_iucr_refine_instructions_details
;
TITL I in P-1
CELL  0.71073   9.3861  12.2552  21.4820   85.274   86.843   74.954
ZERR     2.00   0.0003   0.0004   0.0007    0.002    0.001    0.001
LATT   1
SFAC  C    H    N    O    F    P    CU
UNIT  108  72   2    6    18   6    2
MERG   2
OMIT    -4.00 180.00
OMIT     0   0   1
OMIT     0   1   0
OMIT     4  -7   5
EQIV $1 x-1, y+1, z
EQIV $2 x-1, y, z
EQIV $3 -x+1, -y+1, -z+1
EQIV $4 x, y-1, z
EQIV $5 -x+1, -y+2, -z
EQIV $6 -x+2, -y+2, -z
HTAB C122 O2
HTAB C336 O1
HTAB C126 F22_$1
HTAB C136 O3_$2
HTAB C215 F13_$3
HTAB C315 F33_$4
HTAB C332 F32_$5
HTAB C326 F33_$6
FMAP   2
PLAN   10
SIZE     0.08   0.11   0.38
ACTA
BOND   $H
CONF
LIST   4
L.S.  16
TEMP  -173.20
WGHT    0.033300    0.863700
FVAR       0.16416
C111  1    0.640936    1.015733    0.271948    11.00000    0.01583    0.01285 =
         0.01795   -0.00365   -0.00352   -0.00217
C112  1    0.686846    1.075022    0.219638    11.00000    0.01666    0.01604 =
         0.02337   -0.00348   -0.00200   -0.00276
AFIX  43
H112  2    0.789372    1.063207    0.209730    11.00000   -1.20000
AFIX   0
C113  1    0.585984    1.150643    0.181943    11.00000    0.02647    0.01662 =
         0.02171    0.00000   -0.00401   -0.00662
AFIX  43
H113  2    0.617855    1.190468    0.146315    11.00000   -1.20000
AFIX   0
C114  1    0.438385    1.166452    0.197547    11.00000    0.02308    0.01538 =
         0.02808    0.00062   -0.01439   -0.00172
C115  1    0.387859    1.112554    0.249174    11.00000    0.01446    0.02527 =
         0.03042   -0.00210   -0.00708   -0.00274
AFIX  43
H115  2    0.285134    1.126850    0.259217    11.00000   -1.20000
AFIX   0
C116  1    0.490131    1.036438    0.286591    11.00000    0.01724    0.02259 =
         0.02018   -0.00120   -0.00295   -0.00458
AFIX  43
H116  2    0.456902    0.998147    0.322504    11.00000   -1.20000
AFIX   0
C121  1    0.885110    0.993357    0.350542    11.00000    0.01392    0.01636 =
         0.01902   -0.00205   -0.00200   -0.00344
C122  1    1.024097    0.938946    0.372732    11.00000    0.02012    0.01853 =
         0.02967   -0.00292   -0.00720    0.00075
AFIX  43
H122  2    1.063647    0.860373    0.367893    11.00000   -1.20000
AFIX   0
C123  1    1.105354    0.998737    0.401901    11.00000    0.02068    0.03001 =
         0.04049   -0.00289   -0.01307   -0.00470
AFIX  43
H123  2    1.200164    0.962054    0.417220    11.00000   -1.20000
AFIX   0
C124  1    1.045231    1.111955    0.408001    11.00000    0.03063    0.02778 =
         0.03745   -0.00130   -0.01417   -0.01536
C125  1    0.908430    1.168622    0.387188    11.00000    0.03684    0.01650 =
         0.04969   -0.00398   -0.02069   -0.00534
AFIX  43
H125  2    0.869618    1.247100    0.392525    11.00000   -1.20000
AFIX   0
C126  1    0.828195    1.107929    0.358059    11.00000    0.02284    0.01811 =
         0.03697   -0.00358   -0.01430   -0.00133
AFIX  43
H126  2    0.733258    1.145390    0.343128    11.00000   -1.20000
AFIX   0
C131  1    0.672916    0.864185    0.381064    11.00000    0.01341    0.01387 =
         0.01734    0.00006   -0.00155   -0.00024
C132  1    0.675072    0.897689    0.441227    11.00000    0.01965    0.01486 =
         0.01990   -0.00269   -0.00206   -0.00260
AFIX  43
H132  2    0.737244    0.944311    0.449739    11.00000   -1.20000
AFIX   0
C133  1    0.586845    0.863382    0.488954    11.00000    0.02582    0.01858 =
         0.01768   -0.00197   -0.00136    0.00016
AFIX  43
H133  2    0.589163    0.884952    0.530286    11.00000   -1.20000
AFIX   0
C134  1    0.496330    0.797697    0.475101    11.00000    0.02000    0.01820 =
         0.02311    0.00258    0.00533   -0.00207
C135  1    0.490132    0.762140    0.416290    11.00000    0.01623    0.01577 =
         0.02758    0.00122   -0.00264   -0.00285
AFIX  43
H135  2    0.425771    0.716996    0.408166    11.00000   -1.20000
AFIX   0
C136  1    0.581287    0.794735    0.369514    11.00000    0.01666    0.01503 =
         0.02037   -0.00248   -0.00231   -0.00120
AFIX  43
H136  2    0.581712    0.769541    0.328833    11.00000   -1.20000
AFIX   0
C211  1    0.842009    0.555167    0.363847    11.00000    0.01605    0.01336 =
         0.01787    0.00123    0.00205    0.00102
C212  1    0.886523    0.600203    0.414917    11.00000    0.01646    0.01991 =
         0.02107    0.00187   -0.00067    0.00069
AFIX  43
H212  2    0.955989    0.644640    0.408622    11.00000   -1.20000
AFIX   0
C213  1    0.830476    0.580764    0.474617    11.00000    0.02276    0.02924 =
         0.01849    0.00012   -0.00101    0.00564
AFIX  43
H213  2    0.861017    0.610632    0.509544    11.00000   -1.20000
AFIX   0
C214  1    0.729181    0.516832    0.481716    11.00000    0.03023    0.02681 =
         0.01967    0.00671    0.01026    0.00416
C215  1    0.680828    0.472298    0.433095    11.00000    0.03231    0.02135 =
         0.03375    0.00129    0.01418   -0.00829
AFIX  43
H215  2    0.610166    0.428980    0.439928    11.00000   -1.20000
AFIX   0
C216  1    0.738165    0.492245    0.373153    11.00000    0.02576    0.01502 =
         0.02528   -0.00050    0.00490   -0.00409
AFIX  43
H216  2    0.705976    0.462616    0.338531    11.00000   -1.20000
AFIX   0
C221  1    1.109164    0.486798    0.292503    11.00000    0.01532    0.01291 =
         0.01975   -0.00221   -0.00070   -0.00243
C222  1    1.214872    0.499378    0.246257    11.00000    0.01882    0.01813 =
         0.02781    0.00344    0.00180   -0.00180
AFIX  43
H222  2    1.186933    0.550843    0.210839    11.00000   -1.20000
AFIX   0
C223  1    1.360207    0.437531    0.251492    11.00000    0.01746    0.02260 =
         0.04406   -0.00008    0.00800   -0.00379
AFIX  43
H223  2    1.432292    0.445507    0.219836    11.00000   -1.20000
AFIX   0
C224  1    1.397922    0.364866    0.303026    11.00000    0.01451    0.02021 =
         0.04291   -0.00828   -0.00756    0.00402
C225  1    1.297352    0.346486    0.348676    11.00000    0.03013    0.02553 =
         0.02488    0.00023   -0.00575    0.00829
AFIX  43
H225  2    1.326539    0.293083    0.383193    11.00000   -1.20000
AFIX   0
C226  1    1.151559    0.408188    0.343010    11.00000    0.02483    0.02286 =
         0.02121    0.00110    0.00213    0.00300
AFIX  43
H226  2    1.079692    0.396662    0.373993    11.00000   -1.20000
AFIX   0
C231  1    0.830353    0.520135    0.234314    11.00000    0.01459    0.01601 =
         0.01622   -0.00022    0.00265   -0.00525
C232  1    0.700571    0.588367    0.209492    11.00000    0.01866    0.01634 =
         0.02036    0.00138    0.00094   -0.00675
AFIX  43
H232  2    0.662231    0.662435    0.223169    11.00000   -1.20000
AFIX   0
C233  1    0.626193    0.550662    0.165331    11.00000    0.02314    0.02553 =
         0.02407    0.00440   -0.00432   -0.01098
AFIX  43
H233  2    0.538117    0.597753    0.148213    11.00000   -1.20000
AFIX   0
C234  1    0.684208    0.442634    0.147079    11.00000    0.02732    0.03370 =
         0.01685   -0.00312   -0.00028   -0.01895
C235  1    0.809636    0.371253    0.171222    11.00000    0.02355    0.02383 =
         0.03443   -0.01431    0.00543   -0.00890
AFIX  43
H235  2    0.845084    0.296445    0.158240    11.00000   -1.20000
AFIX   0
C236  1    0.883916    0.410831    0.215192    11.00000    0.01667    0.01908 =
         0.03054   -0.00729    0.00198   -0.00209
AFIX  43
H236  2    0.971606    0.362963    0.232220    11.00000   -1.20000
AFIX   0
C311  1    1.048796    0.694647    0.107441    11.00000    0.01438    0.01482 =
         0.01213    0.00128   -0.00201   -0.00298
C312  1    1.189585    0.705514    0.089082    11.00000    0.01543    0.01527 =
         0.01957    0.00030   -0.00207   -0.00403
AFIX  43
H312  2    1.217200    0.772128    0.097214    11.00000   -1.20000
AFIX   0
C313  1    1.289916    0.620240    0.059073    11.00000    0.01456    0.02183 =
         0.02661   -0.00116    0.00053   -0.00283
AFIX  43
H313  2    1.385198    0.628285    0.045946    11.00000   -1.20000
AFIX   0
C314  1    1.248140    0.523954    0.048814    11.00000    0.02246    0.01758 =
         0.02022   -0.00395    0.00089    0.00135
C315  1    1.111727    0.508354    0.067088    11.00000    0.02903    0.01536 =
         0.02425   -0.00278    0.00221   -0.00871
AFIX  43
H315  2    1.086450    0.440418    0.059760    11.00000   -1.20000
AFIX   0
C316  1    1.011729    0.594821    0.096610    11.00000    0.01991    0.01743 =
         0.02138   -0.00053    0.00233   -0.00768
AFIX  43
H316  2    0.916804    0.585806    0.109593    11.00000   -1.20000
AFIX   0
C321  1    0.745692    0.818646    0.109797    11.00000    0.01472    0.01347 =
         0.01635    0.00185   -0.00276   -0.00668
C322  1    0.611741    0.858179    0.142061    11.00000    0.01674    0.01591 =
         0.02133   -0.00155   -0.00237   -0.00524
AFIX  43
H322  2    0.610788    0.870221    0.185222    11.00000   -1.20000
AFIX   0
C323  1    0.479344    0.880150    0.111523    11.00000    0.01309    0.02230 =
         0.03790   -0.00084   -0.00320   -0.00486
AFIX  43
H323  2    0.387569    0.907214    0.133236    11.00000   -1.20000
AFIX   0
C324  1    0.484792    0.861729    0.049303    11.00000    0.01898    0.02050 =
         0.03578    0.00935   -0.01653   -0.01082
C325  1    0.613282    0.820457    0.015692    11.00000    0.03117    0.02697 =
         0.02074    0.00476   -0.01073   -0.01550
AFIX  43
H325  2    0.612323    0.807143   -0.027209    11.00000   -1.20000
AFIX   0
C326  1    0.745222    0.798753    0.046675    11.00000    0.01997    0.02315 =
         0.01767    0.00204   -0.00301   -0.00976
AFIX  43
H326  2    0.836094    0.770058    0.024638    11.00000   -1.20000
AFIX   0
C331  1    0.966043    0.935335    0.123317    11.00000    0.01331    0.01277 =
         0.01515   -0.00242    0.00301   -0.00389
C332  1    0.894836    1.008341    0.074990    11.00000    0.02330    0.01870 =
         0.01992    0.00129   -0.00512   -0.00870
AFIX  43
H332  2    0.823699    0.986832    0.052248    11.00000   -1.20000
AFIX   0
C333  1    0.926201    1.112215    0.059494    11.00000    0.03000    0.01778 =
         0.01912    0.00507   -0.00412   -0.00631
AFIX  43
H333  2    0.876211    1.162542    0.027007    11.00000   -1.20000
AFIX   0
C334  1    1.031076    1.139966    0.092331    11.00000    0.02239    0.01246 =
         0.02247   -0.00335    0.00990   -0.00657
C335  1    1.104875    1.070604    0.140040    11.00000    0.01785    0.01881 =
         0.02904   -0.00436   -0.00035   -0.00858
AFIX  43
H335  2    1.177384    1.092404    0.161774    11.00000   -1.20000
AFIX   0
C336  1    1.071137    0.967821    0.155821    11.00000    0.01552    0.01701 =
         0.02258    0.00034   -0.00342   -0.00488
AFIX  43
H336  2    1.120144    0.919109    0.189104    11.00000   -1.20000
AFIX   0
N1    3    1.249148    0.725175    0.290428    11.00000    0.01557    0.02308 =
         0.03154   -0.00887   -0.00455   -0.00320
O1    4    1.146997    0.767565    0.252030    11.00000    0.01443    0.02674 =
         0.02687    0.00617   -0.00667   -0.00595
O2    4    1.216628    0.688286    0.343800    11.00000    0.03380    0.02448 =
         0.02504   -0.00002   -0.00989   -0.00066
O3    4    1.378441    0.719659    0.273396    11.00000    0.01305    0.05821 =
         0.05447   -0.01802   -0.00338   -0.00755
F11   5    0.338541    1.238788    0.160019    11.00000    0.02772    0.02723 =
         0.03919    0.00915   -0.01921   -0.00389
F12   5    1.123316    1.171493    0.436522    11.00000    0.04623    0.03459 =
         0.06532   -0.00384   -0.03176   -0.01960
F13   5    0.408449    0.766205    0.521909    11.00000    0.03607    0.03339 =
         0.02978    0.00173    0.01227   -0.01341
F21   5    0.673668    0.497840    0.540078    11.00000    0.05175    0.05368 =
         0.02287    0.00756    0.01560   -0.00954
F22   5    1.542529    0.307976    0.309445    11.00000    0.01654    0.03408 =
         0.06847   -0.00831   -0.01210    0.00859
F23   5    0.613035    0.403691    0.103788    11.00000    0.04440    0.04405 =
         0.02796   -0.00777   -0.00699   -0.02634
F31   5    1.345027    0.440730    0.019118    11.00000    0.02872    0.02383 =
         0.04089   -0.01400    0.00867   -0.00055
F32   5    0.355283    0.884509    0.019077    11.00000    0.02423    0.04182 =
         0.04701    0.01427   -0.02362   -0.01590
F33   5    1.061771    1.242036    0.078017    11.00000    0.03658    0.01565 =
         0.02894   -0.00200    0.00889   -0.01349
P1    6    0.781767    0.908461    0.315319    11.00000    0.01299    0.01254 =
         0.01602   -0.00245   -0.00181   -0.00207
P2    6    0.925409    0.582631    0.287804    11.00000    0.01294    0.01214 =
         0.01527    0.00020   -0.00006   -0.00204
P3    6    0.916607    0.803087    0.150073    11.00000    0.01112    0.01270 =
         0.01355    0.00032   -0.00106   -0.00410
CU1   7    0.921296    0.766649    0.258012    11.00000    0.01211    0.01249 =
         0.01381   -0.00025   -0.00091   -0.00253
HKLF 4
REM  11Hth10_0m in P-1
REM R1 =  0.0346 for   9439 Fo > 4sig(Fo)  and  0.0478 for all  11760 data
REM    640 parameters refined using      0 restraints
END
WGHT      0.0333      0.8637
REM Highest difference peak  0.404,  deepest hole -0.411,  1-sigma level  0.064
Q1    1   0.8764  0.5392  0.2593  11.00000  0.05    0.40
Q2    1   0.9395  0.8849  0.1327  11.00000  0.05    0.38
Q3    1   0.8660  0.4792  0.2175  11.00000  0.05    0.36
Q4    1   0.8353  0.9490  0.3403  11.00000  0.05    0.36
Q5    1   1.0516  1.0358  0.1535  11.00000  0.05    0.33
Q6    1   0.5661  0.8630  0.0328  11.00000  0.05    0.33
Q7    1   0.9955  0.9576  0.1453  11.00000  0.05    0.32
Q8    1   0.7898  0.5396  0.4699  11.00000  0.05    0.31
Q9    1   0.8661  1.1280  0.3834  11.00000  0.05    0.31
Q10   1   0.6236  0.4559  0.5240  11.00000  0.05    0.31
;
