# Supplementary material for: (Nitrato-κO)tris­[tris­(4-fluoro­phen­yl)phosphane-κP]copper(I)
Source: Acta Crystallogr Sect E Struct Rep Online. 2012 Oct 24;68(Pt 11):m1396–7. doi: 10.1107/S1600536812043346 (PMC3515141; doi:10.1107/S1600536812043346)
Supplement: Supplementary file 2 [file e-68-m1396-Isup2.hkl]

#
# h,k,l, Fc-squared, Fo-squared, sigma(Fo-squared) and status flag
#
data_I
_shelx_title ' 11Hth10_0m in P-1'
_shelx_refln_list_code          4
_shelx_F_calc_maximum      195.83
_exptl_crystal_F_000      1092.00
_reflns_d_resolution_high  0.7457
 
loop_
 _symmetry_equiv_pos_as_xyz
 'x, y, z'
 '-x, -y, -z'
 
_cell_length_a     9.3861
_cell_length_b    12.2552
_cell_length_c    21.4820
_cell_angle_alpha  85.274
_cell_angle_beta   86.843
_cell_angle_gamma  74.954
 
_shelx_F_squared_multiplier     1.000
 
loop_
 _refln_index_h
 _refln_index_k
 _refln_index_l
 _refln_F_squared_calc
 _refln_F_squared_meas
 _refln_F_squared_sigma
 _refln_observed_status
   2   0   0      359.09      340.66     18.18 o
   3   0   0     1326.18     1336.30     47.50 o
   4   0   0    12693.49    13257.61    318.03 o
   5   0   0     3969.93     4080.52    121.35 o
   6   0   0     3631.33     3566.56     94.26 o
   7   0   0     6510.50     6404.75     87.34 o
   8   0   0      193.41      193.28      9.33 o
   9   0   0       79.41       84.64      8.82 o
  10   0   0      434.26      453.84     27.83 o
  11   0   0       81.82       37.11     14.10 o
  12   0   0      645.29      627.52     34.88 o
 -11   1   0     1492.89     1465.44     60.86 o
 -10   1   0       19.90       31.91     14.84 o
  -9   1   0      823.77      888.02     42.68 o
  -8   1   0      372.34      436.33     16.84 o
  -7   1   0     2231.47     2252.18     39.14 o
  -6   1   0        6.66       16.15      4.66 o
  -5   1   0      998.18      916.97     21.65 o
  -4   1   0    13478.15    13745.32    181.28 o
  -3   1   0     3471.81     3520.76     46.43 o
  -2   1   0    24577.88    24265.00    269.51 o
  -1   1   0     4721.88     4644.76     49.72 o
   1   1   0     4153.32     3783.72     58.00 o
   2   1   0     3694.05     3860.09     86.46 o
   4   1   0     9570.12     9358.56    223.03 o
   5   1   0      694.00      630.86     31.54 o
   6   1   0      895.15      992.30     44.16 o
   7   1   0        2.18       -5.57      4.82 o
   9   1   0     2889.58     2859.29     79.60 o
  10   1   0      534.46      513.17     16.43 o
  11   1   0      176.47      133.59     15.96 o
  12   1   0       37.10       28.57     10.39 o
 -11   2   0       35.79       30.80     17.44 o
 -10   2   0      534.64      554.78     40.08 o
  -9   2   0      285.43      235.27     28.20 o
  -8   2   0      227.84      265.91     15.72 o
  -7   2   0       53.52       79.93      8.46 o
  -6   2   0     5675.53     5753.46    101.86 o
  -5   2   0     1935.36     1985.54     42.30 o
  -4   2   0      374.76      481.98     26.75 o
  -3   2   0      194.09      179.47      6.32 o
  -2   2   0     9871.27     9901.21     94.77 o
  -1   2   0     5793.21     5990.46     64.18 o
   0   2   0      136.41      127.23      6.09 o
   1   2   0      964.40      957.90     27.80 o
   2   2   0     5821.38     5623.94     57.31 o
   3   2   0     1391.37     1426.42     18.85 o
   4   2   0      236.56      180.35     10.02 o
   5   2   0     2519.45     2992.51     57.33 o
   6   2   0     1322.08     1298.50     28.00 o
 -11   3   0      186.84      165.51     30.06 o
 -10   3   0      329.45      351.42     38.59 o
  -9   3   0      729.64      741.07     47.87 o
  -8   3   0      254.32      231.56     30.06 o
  -7   3   0      285.21      276.50     16.89 o
  -6   3   0     1106.03     1053.58     31.01 o
  -5   3   0        0.71        4.11      4.53 o
  -4   3   0     1776.52     1747.69     28.11 o
  -3   3   0     2134.04     1840.78     36.27 o
  -2   3   0       33.01       12.97      3.42 o
  -1   3   0     3988.41     4213.16     49.51 o
   0   3   0    28558.41    28308.24    309.72 o
   1   3   0      344.50      357.83     20.30 o
   2   3   0      540.32      570.56     11.25 o
   3   3   0       15.94       10.54      1.71 o
   4   3   0    14827.99    14949.05    231.94 o
   5   3   0     2615.59     2727.32     63.09 o
   6   3   0      170.75      176.27     10.39 o
 -10   4   0      668.36      597.46     54.18 o
  -9   4   0      186.09      236.39     34.51 o
  -8   4   0      237.34      220.43     31.91 o
  -7   4   0      541.45      546.62     41.19 o
  -6   4   0     1526.85     1419.25     40.12 o
  -5   4   0     4189.38     4087.14    111.88 o
  -4   4   0     1917.47     1841.62     34.39 o
  -3   4   0     7224.44     7584.94     96.53 o
  -2   4   0     1171.92     1286.55     23.49 o
  -1   4   0     2175.13     2222.99     31.90 o
   0   4   0     1259.57     1233.97     22.10 o
   1   4   0    25852.02    25711.10    287.58 o
   2   4   0     1123.89     1086.45     17.52 o
   3   4   0     3936.15     3759.78     45.78 o
   4   4   0      309.47      264.15     10.53 o
   5   4   0     2336.20     2606.40     49.82 o
   6   4   0      555.84      570.42     16.88 o
   7   4   0      899.14      865.73     35.07 o
   8   4   0      480.11      474.23     15.06 o
   9   4   0      154.46      155.93     13.54 o
  10   4   0     2635.46     2625.06     50.56 o
  11   4   0      231.83      221.17     14.47 o
 -10   5   0      237.09      241.95     40.08 o
  -9   5   0      869.74      846.46     60.12 o
  -8   5   0     1166.69     1215.32     69.39 o
  -7   5   0       29.85        2.97     14.10 o
  -6   5   0      574.82      648.52     28.07 o
  -5   5   0     1600.05     1551.45     51.19 o
  -4   5   0      662.22      680.48     19.81 o
  -3   5   0      935.21      880.31     45.09 o
  -2   5   0    16609.70    16079.59    190.85 o
  -1   5   0     4903.70     4660.93     58.91 o
   0   5   0     1039.19     1013.44     19.88 o
   1   5   0     1547.91     1496.05     47.78 o
   2   5   0      128.97       81.56      5.81 o
   3   5   0     2779.51     2895.25     68.92 o
   4   5   0    14062.26    13617.82    141.40 o
   5   5   0     6100.36     6152.10    126.60 o
   6   5   0     4850.07     4781.50     86.78 o
   7   5   0      213.93      222.12     18.74 o
   8   5   0     2042.05     1993.57     43.56 o
   9   5   0        1.56        3.42      5.90 o
  10   5   0     2626.88     2615.45     70.51 o
  11   5   0     1746.95     1640.60     49.36 o
  12   5   0      706.26      738.47     28.95 o
 -10   6   0      246.44      176.64     37.48 o
  -9   6   0       14.98       21.89     22.27 o
  -8   6   0        6.45       -0.37     17.81 o
  -7   6   0      441.35      483.16     51.58 o
  -6   6   0      151.20       79.78     23.75 o
  -5   6   0     1767.22     1738.36     37.30 o
  -4   6   0     1310.64     1342.48     31.71 o
  -3   6   0       36.81       28.85     13.01 o
  -2   6   0      196.06      193.37     14.44 o
  -1   6   0      331.75      334.46     14.40 o
   0   6   0     4103.21     3962.37     57.42 o
   1   6   0     5758.46     5664.61     69.92 o
   2   6   0     3914.06     4005.92     67.34 o
   3   6   0     3524.34     3512.09     52.87 o
   4   6   0       36.12       23.13      4.33 o
   5   6   0     2401.58     2432.78     34.02 o
   6   6   0      245.50      244.52     11.05 o
   7   6   0     3464.29     3301.24     56.13 o
   8   6   0     3821.26     3622.83     73.16 o
   9   6   0      948.36      906.95     36.00 o
  10   6   0      579.25      572.97     27.83 o
  11   6   0      329.87      335.84     21.52 o
  12   6   0       46.99       58.63     12.99 o
  -9   7   0      268.88      225.99     42.68 o
  -8   7   0      940.74     1001.58     71.99 o
  -7   7   0        4.26        5.20     17.81 o
  -6   7   0        3.29       -5.20     15.96 o
  -5   7   0      133.95      172.56     33.40 o
  -4   7   0     3200.40     3273.88     60.91 o
  -3   7   0       56.55       63.06     12.85 o
  -2   7   0      225.42      198.53     13.52 o
  -1   7   0     2029.39     1840.69     43.80 o
   0   7   0       29.77        6.13      8.16 o
   1   7   0      487.40      482.82     36.82 o
   2   7   0     3223.04     3223.85     54.33 o
   3   7   0      244.53      214.69     12.73 o
   4   7   0      246.14      223.44     12.56 o
   5   7   0     3889.62     3894.13     51.26 o
   6   7   0     2491.12     2383.16     37.67 o
   7   7   0      651.52      644.17     22.22 o
   8   7   0      171.31      142.87     17.44 o
   9   7   0     1321.60     1249.09     47.13 o
  10   7   0       32.74       24.86     10.39 o
  11   7   0       65.56       99.82     15.96 o
  12   7   0      847.82      948.14     40.45 o
  -8   8   0      544.98      552.18     64.57 o
  -7   8   0      145.75      146.21     36.00 o
  -6   8   0      745.50      553.67     59.37 o
  -5   8   0      873.88      837.55     63.09 o
  -4   8   0      786.68      744.41     57.52 o
  -3   8   0       71.31       64.06      9.86 o
  -2   8   0      105.42       94.00     10.59 o
  -1   8   0      878.86      813.89     36.37 o
   0   8   0     1175.94     1239.99     40.70 o
   1   8   0     1031.50     1030.85     93.14 o
   2   8   0      248.25      264.74     30.23 o
   3   8   0      758.55      829.91     39.53 o
   4   8   0       12.58        4.52      4.77 o
   5   8   0      166.54      189.61     10.49 o
   6   8   0      980.19      958.99     18.93 o
   7   8   0      732.31      688.41     29.52 o
   8   8   0      498.75      556.64     31.91 o
   9   8   0      490.60      499.86     30.43 o
  10   8   0        3.74       -6.68      9.28 o
  11   8   0        6.80        5.57     11.13 o
  12   8   0       18.02       25.23     13.73 o
  -8   9   0        3.91       15.21     25.61 o
  -7   9   0      300.67      346.60     53.44 o
  -6   9   0        2.16       -2.23     19.67 o
  -5   9   0      418.83      419.70     54.92 o
  -4   9   0      497.26      503.20     56.78 o
  -3   9   0      244.50      254.04     23.21 o
  -2   9   0        7.52        3.19     13.17 o
  -1   9   0      261.52      283.34     23.06 o
   0   9   0     1336.12     1355.76     99.82 o
   1   9   0      621.09      658.15     30.20 o
   2   9   0     1142.13     1168.84     40.48 o
   3   9   0       29.93       27.03      6.93 o
   4   9   0     1011.82     1056.61     29.30 o
   5   9   0      105.69       99.90      9.35 o
   6   9   0       80.89      103.15     11.89 o
   7   9   0     3918.30     3905.88     90.05 o
   8   9   0     1634.21     1522.22     60.12 o
   9   9   0      105.31       87.58     17.44 o
  10   9   0      109.74      118.75     19.67 o
  11   9   0       39.12       33.77     15.21 o
  -7  10   0       27.33       33.03     29.32 o
  -6  10   0       84.20       31.17     27.46 o
  -5  10   0        7.97       -2.23     21.15 o
  -4  10   0     2028.04     2296.31    117.64 o
  -3  10   0       75.10       50.84     26.72 o
  -2  10   0      193.91      196.55     21.27 o
  -1  10   0     1359.36     1310.06     47.35 o
   0  10   0     1324.00     1184.45     44.23 o
   1  10   0       20.28        6.65      8.82 o
   2  10   0     1072.46     1184.99     43.06 o
   3  10   0     1658.11     1710.69     64.12 o
   4  10   0     2378.35     2480.82     54.69 o
   5  10   0      267.78      258.72     19.07 o
   6  10   0      798.57      777.68     28.63 o
   7  10   0      272.20      234.96     22.19 o
   8  10   0      217.53      239.66     31.73 o
   9  10   0     2115.75     2220.24     81.27 o
  10  10   0      879.79      967.44     49.73 o
  11  10   0      719.36      718.80     43.42 o
  -6  11   0        7.25       -2.60     25.98 o
  -5  11   0      301.63      281.66     52.32 o
  -4  11   0       80.83       37.85     26.35 o
  -3  11   0      164.97      265.70     45.64 o
  -2  11   0     1954.40     1837.65    103.16 o
  -1  11   0     2041.61     2254.77     68.42 o
   0  11   0     1618.93     1754.80     58.37 o
   1  11   0       16.24       11.43      9.90 o
   2  11   0     1701.13     1651.31    139.72 o
   3  11   0      100.75       72.96     24.19 o
   4  11   0      548.52      498.41     43.39 o
   5  11   0      619.27      583.79     28.29 o
   6  11   0      798.13      843.61     31.64 o
   7  11   0      462.68      423.03     30.89 o
   8  11   0       16.51       31.13     12.41 o
   9  11   0      659.45      697.65     44.53 o
  10  11   0      350.03      354.02     36.37 o
  11  11   0       31.94       40.45     18.55 o
  -5  12   0      160.12      208.18     48.61 o
  -4  12   0      792.62      767.42     82.38 o
  -3  12   0      496.91      530.66     67.91 o
  -2  12   0      818.20      728.45     77.19 o
  -1  12   0     1611.30     1721.12    100.94 o
   0  12   0      817.46      768.82     40.77 o
   1  12   0      497.79      451.66     60.49 o
   2  12   0      362.52      346.04     28.89 o
   3  12   0      237.97      231.77     20.83 o
   4  12   0      158.99      136.01     20.41 o
   5  12   0      284.38      244.10     22.29 o
   6  12   0      569.23      520.68     66.24 o
   7  12   0        1.85        2.72     10.87 o
   8  12   0       86.93       85.23     17.43 o
   9  12   0       53.36        7.42     14.47 o
  10  12   0       79.22       64.20     20.78 o
  -4  13   0       76.45       23.75     31.17 o
  -3  13   0      185.87      134.71     40.45 o
  -2  13   0      597.44      543.65     69.77 o
  -1  13   0      176.70      273.87     51.21 o
   0  13   0       89.42       53.04     28.39 o
   1  13   0        6.94       -1.61     11.67 o
   2  13   0      178.07      180.34     23.68 o
   3  13   0      121.37      112.47     19.40 o
   4  13   0        6.33       15.74     12.48 o
   5  13   0       52.83       22.20     10.84 o
   6  13   0        5.80       -4.37     10.90 o
   7  13   0       61.61       87.11     18.81 o
   8  13   0        0.59        4.95     12.69 o
   9  13   0      375.24      414.43     34.87 o
  -3  14   0        1.83        2.97     29.69 o
  -2  14   0        1.85      -11.50     27.83 o
  -1  14   0        0.64        4.82     25.98 o
   0  14   0       79.58      103.91     38.22 o
   1  14   0        2.88      -20.78     12.25 o
   2  14   0        6.28       -5.81     11.46 o
   3  14   0       39.30       38.28     25.98 o
   4  14   0       27.25       23.00     14.27 o
   5  14   0        2.30       16.63     11.10 o
   6  14   0      200.51      200.96     30.80 o
   7  14   0      176.53      175.85     26.72 o
   8  14   0      393.41      411.02     35.97 o
   9  14   0       26.37       35.62     28.20 o
  -1  15   0        1.69       27.46     31.54 o
   2  15   0       85.76       39.55     22.27 o
   3  15   0      129.54       86.24     33.40 o
   4  15   0       67.18       54.20     15.63 o
   5  15   0       94.23       86.72     52.32 o
   6  15   0       72.77       33.09     20.04 o
   7  15   0      156.53      156.13     45.64 o
   1  16   0       19.24        5.94     31.17 o
   2  16   0      106.41      123.94     43.42 o
   3  16   0      276.45      334.12     64.20 o
   4  16   0      220.17      235.24     31.04 o
   5  16   0        1.20      -11.59     13.82 o
  -5 -16   1      530.75      582.78     47.20 o
  -4 -16   1      253.91      319.52     30.14 o
  -3 -16   1       20.06       25.22     18.40 o
  -2 -16   1       32.72        4.82     29.32 o
  -1 -16   1      582.58      596.72     85.35 o
  -7 -15   1        7.24        3.85     14.97 o
  -6 -15   1       42.58       23.68     26.72 o
  -5 -15   1      184.99      211.21     57.52 o
  -4 -15   1        8.54       -5.97     13.37 o
  -3 -15   1        3.92        7.31     15.69 o
  -2 -15   1      510.71      530.92     43.86 o
  -1 -15   1       49.64       77.19     35.25 o
  -8 -14   1       60.75       64.11     18.95 o
  -7 -14   1       47.46       43.23     17.03 o
  -6 -14   1      294.89      312.82     60.67 o
  -5 -14   1       28.24        5.20     12.77 o
  -4 -14   1        9.43       -1.51     11.60 o
  -3 -14   1      189.16      179.28     25.40 o
  -2 -14   1      588.67      489.40     39.19 o
  -1 -14   1       81.43       84.61     23.75 o
   0 -14   1        5.63       23.38     27.46 o
   1 -14   1      153.58      113.18     37.48 o
   2 -14   1       37.08       17.07     29.32 o
   3 -14   1      372.55      328.42     60.86 o
  -9 -13   1        2.48       -1.66     12.17 o
  -8 -13   1       31.77       -2.29     12.29 o
  -7 -13   1       50.79       78.72     17.59 o
  -6 -13   1      122.28      120.07     21.08 o
  -5 -13   1        1.56       -9.12      9.40 o
  -4 -13   1       26.25        8.34     11.31 o
  -3 -13   1       39.09       28.63     13.60 o
  -2 -13   1      673.64      579.38     37.54 o
  -1 -13   1      116.84      110.49     19.28 o
   0 -13   1        3.14       -0.12     12.08 o
   1 -13   1       27.25       -4.82     20.78 o
   2 -13   1      128.63      119.49     37.11 o
   3 -13   1      113.78      100.57     37.11 o
   4 -13   1      209.19      138.05     41.56 o
 -10 -12   1      380.66      440.49     42.30 o
  -9 -12   1       85.54       67.54     20.41 o
  -8 -12   1        0.42       -2.36     10.56 o
  -7 -12   1      645.80      584.14     36.08 o
  -6 -12   1       14.44        2.32     11.33 o
  -5 -12   1      184.75      138.27     34.14 o
  -4 -12   1      357.13      310.06     28.71 o
  -3 -12   1      148.51      129.64     16.26 o
  -2 -12   1      225.96      239.55     24.88 o
  -1 -12   1       74.96       76.61     17.26 o
   0 -12   1       17.44       16.57     11.81 o
   1 -12   1      275.41      206.33     40.08 o
   2 -12   1      839.02      747.01     76.82 o
   3 -12   1      210.83      218.20     44.90 o
   4 -12   1       10.73       25.98     26.72 o
   5 -12   1      268.41      263.85     51.58 o
 -11 -11   1        3.27       -8.91     13.73 o
 -10 -11   1      599.87      566.29     40.82 o
  -9 -11   1      837.66      820.85     47.50 o
  -8 -11   1        5.03        4.52     10.56 o
  -7 -11   1      391.65      369.72     29.17 o
  -6 -11   1       16.01        4.68     11.34 o
  -5 -11   1      462.57      398.97     38.59 o
  -4 -11   1     1328.37     1277.59     48.14 o
  -3 -11   1     3204.22     3108.72     68.64 o
  -2 -11   1       36.68       19.73     13.80 o
  -1 -11   1       48.38       26.11     26.72 o
   0 -11   1        1.89      -10.87      8.99 o
   1 -11   1       85.51       72.98     15.95 o
   2 -11   1      129.33      109.84     33.40 o
   3 -11   1     1957.96     2043.23    111.33 o
   4 -11   1     1197.69     1325.17     90.55 o
   5 -11   1      402.68      418.59     60.12 o
   6 -11   1       14.27        9.65     24.12 o
 -11 -10   1        3.86       -8.91     12.62 o
 -10 -10   1      175.80      135.08     22.27 o
  -9 -10   1        9.95      -12.25     11.13 o
  -8 -10   1     1497.94     1555.48     52.16 o
  -7 -10   1      706.91      647.11     33.60 o
  -6 -10   1      527.99      577.52     25.49 o
  -5 -10   1     1235.83     1222.08     44.72 o
  -4 -10   1      709.54      668.62     25.29 o
  -3 -10   1      412.62      381.72     34.96 o
  -2 -10   1      375.70      355.88     36.55 o
  -1 -10   1     1494.80     1486.80     56.41 o
   0 -10   1     1257.94     1286.91     52.32 o
   1 -10   1       36.15       38.65     12.13 o
   2 -10   1      417.49      443.54     64.20 o
   3 -10   1      183.61      214.86     41.93 o
   4 -10   1       58.53       71.99     30.43 o
   5 -10   1     1021.97     1011.60     88.69 o
   6 -10   1       64.50       68.65     29.32 o
   7 -10   1      114.13      116.89     38.96 o
 -11  -9   1       53.90       72.73     17.44 o
 -10  -9   1       59.77       62.71     16.33 o
  -9  -9   1     1166.74     1180.44     51.58 o
  -8  -9   1       75.71       78.67     16.33 o
  -7  -9   1     1112.40     1032.98     38.98 o
  -6  -9   1      854.50      774.17     26.93 o
  -5  -9   1      162.84      162.65     14.59 o
  -4  -9   1        0.97       -0.34      5.17 o
  -3  -9   1       17.07       14.54      6.08 o
  -2  -9   1     2208.20     2244.33     60.23 o
  -1  -9   1       54.59       68.26     12.35 o
   0  -9   1      579.98      604.38     38.04 o
   1  -9   1     1034.82     1020.55     39.08 o
   2  -9   1      324.01      354.93     43.79 o
   3  -9   1     2037.09     2000.95     59.87 o
   4  -9   1      145.38      157.71     34.14 o
   5  -9   1       13.85        9.28     20.04 o
   6  -9   1       40.49       30.43     23.01 o
   7  -9   1      260.68      260.88     46.76 o
   8  -9   1       71.20      155.86     39.71 o
 -12  -8   1      113.28      106.13     18.18 o
 -11  -8   1       31.65       25.61     12.25 o
 -10  -8   1       11.13       14.47     10.76 o
  -9  -8   1       45.19       47.50     13.73 o
  -8  -8   1       93.12       75.70     14.84 o
  -7  -8   1      248.84      198.66     18.21 o
  -6  -8   1      292.04      305.09     19.87 o
  -5  -8   1        3.99       -1.35      4.03 o
  -4  -8   1       15.85        2.57      4.39 o
  -3  -8   1     1138.30     1202.57     32.67 o
  -2  -8   1      627.67      718.76     29.20 o
  -1  -8   1     1484.30     1476.85     44.67 o
   0  -8   1      235.97      201.97     28.20 o
   1  -8   1        7.85        6.49      7.79 o
   2  -8   1      479.44      512.64     27.23 o
   3  -8   1     5094.40     5125.21     87.24 o
   4  -8   1        7.88        1.11     15.96 o
   5  -8   1       73.26       60.86     23.38 o
   6  -8   1      176.01      143.98     33.40 o
   7  -8   1      254.35      310.97     47.50 o
   8  -8   1        5.08       30.06     24.49 o
 -12  -7   1        0.53       -0.37     10.76 o
 -11  -7   1      489.40      470.92     27.46 o
 -10  -7   1       50.07       51.21     12.25 o
  -9  -7   1        4.84       -4.45      8.54 o
  -8  -7   1       10.44       10.39      9.28 o
  -7  -7   1      256.04      241.55     17.70 o
  -6  -7   1      296.45      283.95     19.10 o
  -5  -7   1      114.93       75.67      9.28 o
  -4  -7   1      274.34      328.28     13.85 o
  -3  -7   1        2.34        5.07      4.47 o
  -2  -7   1     4285.00     4532.19     68.13 o
  -1  -7   1     4631.39     5295.31    108.58 o
   0  -7   1     2302.59     2147.67     54.74 o
   1  -7   1      432.14      535.81     25.81 o
   2  -7   1       99.44      119.41     16.16 o
   3  -7   1      514.66      509.42     29.58 o
   4  -7   1      836.41      835.48     26.02 o
   5  -7   1     1514.81     1536.69     82.01 o
   6  -7   1      129.59      133.59     31.17 o
   7  -7   1      364.51      375.54     49.36 o
   8  -7   1       31.93       29.32     23.75 o
   9  -7   1      136.00      141.39     35.25 o
 -12  -6   1      449.31      466.83     24.86 o
 -11  -6   1       46.39       54.18     11.50 o
 -10  -6   1       11.94        2.97      7.79 o
  -9  -6   1     3064.91     3006.21     82.38 o
  -8  -6   1        9.73       24.55      7.69 o
  -7  -6   1       82.53       83.45     36.37 o
  -6  -6   1      621.99      608.19     17.28 o
  -5  -6   1     7551.03     7628.05     84.68 o
  -4  -6   1     1436.51     1282.12     25.43 o
  -3  -6   1     2095.59     2400.88     39.94 o
  -2  -6   1       40.36       23.89      5.11 o
  -1  -6   1      994.97     1105.56     23.43 o
   0  -6   1      974.91      939.07     32.23 o
   1  -6   1     2940.02     2901.21     51.75 o
   2  -6   1     5184.54     5163.84     83.29 o
   3  -6   1     2275.70     2299.47     59.61 o
   4  -6   1        6.52        4.95      5.23 o
   5  -6   1      803.45      774.02     23.45 o
   6  -6   1      189.95      166.99     30.80 o
   7  -6   1        9.66       10.02     17.07 o
   8  -6   1     1031.86     1007.14     67.54 o
   9  -6   1      698.44      751.09     67.54 o
  10  -6   1        4.76       13.36     21.89 o
 -12  -5   1      134.85      155.12     14.10 o
 -11  -5   1       59.64       52.32     10.02 o
 -10  -5   1      407.13      419.70     20.78 o
  -9  -5   1     2209.17     2143.90     45.52 o
  -8  -5   1     1146.02     1125.42     28.98 o
  -7  -5   1     1673.62     1637.44     37.33 o
  -6  -5   1      381.91      380.69     15.49 o
  -5  -5   1       63.63      102.01      8.72 o
  -4  -5   1     1660.82     1630.79     24.15 o
  -3  -5   1      635.54      525.44     27.16 o
  -2  -5   1     7342.94     7582.07     84.34 o
  -1  -5   1    26247.00    26674.88    297.50 o
   0  -5   1     2326.08     2367.43     37.30 o
   1  -5   1      175.62      180.31      9.49 o
   2  -5   1     4807.33     5031.51     70.63 o
   3  -5   1    20711.62    20817.21    502.83 o
   4  -5   1     8776.51     8665.26    124.36 o
   5  -5   1      273.02      252.18     12.75 o
   6  -5   1     1795.08     1618.70     76.82 o
   7  -5   1      140.68      120.23     25.98 o
   8  -5   1       68.02       39.71     20.78 o
   9  -5   1       21.48        6.68     19.67 o
  10  -5   1      274.71      292.79     43.42 o
 -10  -4   1      152.39      137.25      8.99 o
  -9  -4   1       78.32       73.03      6.85 o
  -8  -4   1     3668.89     3662.84     64.24 o
  -7  -4   1      123.98      136.17      9.83 o
  -6  -4   1        4.21        5.18      7.61 o
  -5  -4   1     5121.62     4949.32    185.92 o
  -4  -4   1      382.38      355.84     11.87 o
  -3  -4   1     6235.83     6416.95     69.16 o
  -2  -4   1      806.41      911.66     16.87 o
  -1  -4   1    23489.03    22721.99    343.01 o
   0  -4   1       24.26       23.55      3.59 o
   1  -4   1     1086.34      998.10     26.41 o
   2  -4   1     3628.65     3260.03     43.31 o
   3  -4   1      191.67      165.51      9.35 o
   4  -4   1      767.97      923.82     22.06 o
   5  -4   1     1149.38     1230.95     44.53 o
   6  -4   1     2494.36     2508.80     59.28 o
   7  -4   1      252.50      264.59     33.03 o
   8  -4   1      125.80      162.91     28.57 o
   9  -4   1      111.54      103.53     24.86 o
  10  -4   1      217.58      159.57     31.91 o
  -8  -3   1      339.61      328.42     23.75 o
  -7  -3   1      339.44      357.73     23.75 o
  -5  -3   1       27.82       31.87      7.24 o
  -4  -3   1      549.40      581.17     15.96 o
  -3  -3   1      727.54      704.76     26.95 o
  -2  -3   1       47.06       56.04      4.31 o
  -1  -3   1    28564.33    27511.62    270.37 o
   0  -3   1     4216.75     4341.21     54.63 o
   1  -3   1    11640.88    11935.55    136.72 o
   2  -3   1       69.41       75.46      6.73 o
   3  -3   1     1748.04     1869.57     27.04 o
   4  -3   1     5462.01     5604.19     72.77 o
   5  -3   1     3201.58     3102.00     65.79 o
   6  -3   1      783.71      791.96     23.44 o
   7  -3   1      755.22      761.11     37.48 o
   8  -3   1       60.72       52.69     17.44 o
   9  -3   1       66.41       38.22     18.18 o
  10  -3   1     1076.14     1080.62     60.49 o
  11  -3   1      350.84      344.37     40.45 o
  -7  -2   1       90.69       85.35     16.33 o
  -6  -2   1      280.09      297.62     23.38 o
  -3  -2   1     3126.15     3084.51     69.02 o
  -2  -2   1     2392.83     2417.37     22.85 o
  -1  -2   1     8681.52     8614.45     87.87 o
   0  -2   1     1477.38     1496.34     21.18 o
   1  -2   1     2778.02     3016.12     38.50 o
   2  -2   1     3141.77     3449.17     41.14 o
   3  -2   1     5436.09     5407.70     59.56 o
   4  -2   1     1445.58     1327.98     27.87 o
   5  -2   1     1027.42     1172.40     29.69 o
   6  -2   1      108.89       80.25      8.25 o
   7  -2   1      578.87      582.39     18.87 o
   8  -2   1     3342.84     3424.98     70.37 o
   9  -2   1      220.63      190.37     25.98 o
  10  -2   1       83.66      109.84     22.64 o
  11  -2   1      113.26      116.52     24.49 o
  -7  -1   1     5971.65     5683.64    161.42 o
  -6  -1   1      336.88      298.73     29.32 o
  -5  -1   1      137.75      135.82     18.18 o
  -2  -1   1      888.55      957.42     24.86 o
  -1  -1   1    10938.09    10678.82     83.16 o
   1  -1   1     4508.73     4518.78     61.40 o
   2  -1   1      989.00      990.18     13.51 o
   3  -1   1      721.44      694.34     25.10 o
   4  -1   1       86.82       85.60     11.34 o
   5  -1   1      536.94      550.48     14.55 o
   6  -1   1     5720.29     5691.76     82.38 o
   7  -1   1      711.55      764.34     28.98 o
   8  -1   1      138.00      127.47     10.98 o
   9  -1   1        5.37        3.71     10.76 o
  10  -1   1        0.27       -1.86     11.50 o
  11  -1   1        3.16        4.08     12.62 o
 -12   0   1       16.37       16.70     12.62 o
 -11   0   1     1695.91     1771.59     61.23 o
 -10   0   1      353.81      351.79     24.86 o
  -9   0   1     2242.00     2187.13     56.03 o
  -8   0   1     1738.68     1709.31     28.92 o
  -7   0   1      256.33      302.39     17.75 o
  -6   0   1       78.99       57.89     17.07 o
  -5   0   1     1050.19      846.09     44.90 o
  -4   0   1     3021.94     2833.65     89.80 o
   1   0   1     9904.88     9118.27    389.80 o
   2   0   1     6708.45     6612.17     74.45 o
   3   0   1    14868.04    14937.54    334.35 o
   4   0   1     1905.54     2011.99     36.70 o
   5   0   1     2161.25     2098.11     32.09 o
   6   0   1       43.83       72.08      6.93 o
   7   0   1     1846.46     1802.11     31.48 o
   8   0   1      959.30      933.59     46.39 o
   9   0   1     4228.38     4418.64     80.28 o
  10   0   1     1140.14     1114.76     45.64 o
  11   0   1       50.02       70.14     16.70 o
  12   0   1      115.25      108.36     18.93 o
 -11   1   1       39.01       36.74     15.59 o
 -10   1   1      674.88      602.28     37.11 o
  -9   1   1      332.72      299.31     17.63 o
  -8   1   1       40.13       41.67      6.93 o
  -7   1   1     2686.14     2695.47     51.62 o
  -6   1   1     4619.00     4684.85     71.00 o
  -5   1   1      303.42      277.79      9.67 o
  -4   1   1      458.80      484.22     11.94 o
  -3   1   1      653.62      639.01     13.37 o
  -2   1   1       42.10       40.79      4.64 o
  -1   1   1     2710.76     2750.32     33.93 o
   1   1   1    20890.48    19102.82    148.20 o
   2   1   1        2.97       -1.61      1.01 o
   3   1   1     3817.51     3794.41     89.43 o
   4   1   1       98.99       93.52      8.54 o
   5   1   1     6792.80     6783.18    158.08 o
   6   1   1     2223.61     1979.40     56.03 o
   7   1   1     3441.49     3325.72     87.21 o
   8   1   1      586.04      576.52     22.79 o
   9   1   1      989.53      934.18     23.98 o
  10   1   1      892.68      862.05     34.88 o
  11   1   1      864.49      876.89     36.37 o
  12   1   1      723.53      774.84     34.88 o
 -11   2   1      224.44      187.40     28.57 o
 -10   2   1      402.78      349.94     36.00 o
  -9   2   1      181.43      179.24     25.23 o
  -8   2   1      253.26      233.83     15.41 o
  -7   2   1     1296.18     1285.66     60.86 o
  -6   2   1       86.36       67.97      8.17 o
  -5   2   1     4768.35     5095.58     78.87 o
  -4   2   1      659.44      648.61     17.38 o
  -3   2   1     2108.60     2184.79     30.40 o
  -2   2   1    18048.21    18275.76    168.17 o
  -1   2   1    10573.00    10762.94    188.83 o
   0   2   1        4.62        2.41      1.60 o
   1   2   1     2770.77     2616.02     29.98 o
   2   2   1     6419.33     6430.01     52.33 o
   3   2   1    12358.21    12064.29    120.31 o
   4   2   1     1630.73     1533.50     28.43 o
   5   2   1     2568.17     2910.84     73.85 o
   6   2   1        8.55        7.05      5.20 o
   7   2   1      548.64      504.31     21.15 o
   8   2   1      460.35      435.29     20.04 o
   9   2   1     3000.97     2912.42     52.97 o
  10   2   1     1997.45     2110.52     41.96 o
  11   2   1       33.82       13.36      8.54 o
  12   2   1      199.59      177.38     15.96 o
 -11   3   1      709.07      696.91     49.73 o
 -10   3   1      177.26      159.94     27.83 o
  -9   3   1       57.99       18.18     15.96 o
  -8   3   1       22.54       14.84     13.36 o
  -7   3   1      173.53      162.46     14.00 o
  -6   3   1     3110.03     3293.63     67.86 o
  -5   3   1      575.81      542.12     45.83 o
  -4   3   1     4153.54     4349.43     71.40 o
  -3   3   1      135.48      124.56      5.84 o
  -2   3   1      168.44      186.33      8.30 o
  -1   3   1     1747.40     1758.97     23.52 o
   0   3   1     7459.97     7569.40     81.38 o
   1   3   1     2478.96     2546.03     31.76 o
   2   3   1     1151.76     1086.77     15.74 o
   3   3   1     2421.88     2489.25     24.84 o
   4   3   1      792.79      849.42     16.33 o
   5   3   1       49.15       32.15      3.55 o
   6   3   1      850.89      854.55     26.22 o
   7   3   1     1310.48     1373.66     38.43 o
   8   3   1     1370.88     1318.27     28.00 o
   9   3   1     1549.13     1538.10     32.44 o
  10   3   1       91.64      106.19      8.74 o
  11   3   1      115.35      128.77     12.99 o
  12   3   1      336.78      354.76     18.55 o
 -10   4   1      232.04      208.92     34.51 o
  -9   4   1     1694.90     1704.05     80.16 o
  -8   4   1      168.50      185.17     30.06 o
  -7   4   1      127.45      108.73     23.38 o
  -6   4   1       44.52       42.92      8.99 o
  -5   4   1      751.41      714.18     26.01 o
  -4   4   1     2491.34     2654.21     44.78 o
  -3   4   1     1644.21     1518.84     32.99 o
  -2   4   1      841.59      677.67     14.87 o
  -1   4   1     4723.65     5054.08     60.22 o
   0   4   1     3986.28     4128.28     50.49 o
   1   4   1     2027.84     2129.39     29.80 o
   2   4   1     8262.72     8449.37     83.40 o
   3   4   1     1204.49     1250.12     17.28 o
   4   4   1     4202.84     4178.06     54.63 o
   5   4   1     7247.89     7458.06     86.77 o
   6   4   1      356.07      383.58     14.84 o
   7   4   1        2.26        2.72      4.04 o
   8   4   1      121.34      111.68      8.98 o
   9   4   1      219.86      186.72     11.12 o
  10   4   1     2620.80     2495.91     50.35 o
  11   4   1     1716.18     1650.24     48.24 o
  12   4   1      490.99      467.20     21.89 o
 -10   5   1      628.49      721.03     64.57 o
  -9   5   1      210.63      235.27     36.37 o
  -8   5   1       84.55       53.07     21.89 o
  -7   5   1     1121.86     1039.06     62.34 o
  -6   5   1     2855.73     2793.95     88.51 o
  -5   5   1      466.09      447.46     15.07 o
  -4   5   1      600.57      505.62     19.72 o
  -3   5   1      184.76      125.81     11.29 o
  -2   5   1     7093.86     7792.63    101.05 o
  -1   5   1     1134.13     1113.13     21.45 o
   0   5   1    10883.24    11085.20    120.93 o
   1   5   1     4802.07     4888.30     59.81 o
   2   5   1     4089.54     4109.82     51.26 o
   3   5   1     4766.19     4844.55     59.42 o
   4   5   1     2777.65     2772.86     33.93 o
   5   5   1     2463.50     2580.47     40.41 o
   6   5   1     1947.85     2010.27     40.16 o
   7   5   1     4304.95     4201.33     78.93 o
   8   5   1     2429.23     2431.15     51.22 o
   9   5   1     1961.31     2048.01     45.44 o
  10   5   1     1073.92     1056.50     37.48 o
  11   5   1       64.27       44.53     10.39 o
  12   5   1      313.34      318.40     20.04 o
 -10   6   1       29.96       32.66     26.35 o
  -9   6   1     1455.65     1615.73     89.06 o
  -8   6   1     1902.69     1973.09     96.85 o
  -7   6   1       80.15       70.88     24.49 o
  -6   6   1      545.30      597.83     55.29 o
  -5   6   1     1012.81      991.50     30.01 o
  -4   6   1     1087.10     1042.17     27.12 o
  -3   6   1        7.35        2.61      3.73 o
  -2   6   1    10795.79    10860.70    152.54 o
  -1   6   1     8832.33     8724.74    125.40 o
   0   6   1       12.37        6.96      4.48 o
   1   6   1       26.27       15.36      4.15 o
   2   6   1       29.33       25.39      5.52 o
   3   6   1     3738.47     3785.13     51.52 o
   4   6   1     1107.78     1035.79     21.42 o
   5   6   1     5454.59     5196.61     57.08 o
   6   6   1     4752.59     4395.67    113.38 o
   7   6   1        2.48       -1.64      4.40 o
   8   6   1      222.60      231.59     24.68 o
   9   6   1      855.73      851.28     34.88 o
  10   6   1       69.84       64.57     12.25 o
  11   6   1      283.74      309.86     21.52 o
  12   6   1     1634.26     1598.29     53.07 o
  -9   7   1      435.03      374.43     52.69 o
  -8   7   1      102.09       82.38     28.20 o
  -7   7   1      167.66      161.42     34.14 o
  -6   7   1     2648.29     2761.29    118.38 o
  -5   7   1     3580.51     3402.17    132.48 o
  -4   7   1      252.15      263.46     16.27 o
  -3   7   1      486.99      476.14     19.03 o
  -2   7   1       48.24       66.99      8.59 o
  -1   7   1        4.96        0.89      4.63 o
   0   7   1      196.98      119.14     13.18 o
   1   7   1     5757.44     5407.83     89.42 o
   2   7   1       44.47        6.37      5.09 o
   3   7   1     1353.76     1493.30     29.21 o
   4   7   1       80.60       58.23      8.18 o
   5   7   1      407.33      426.59     13.04 o
   6   7   1       37.99       31.81      5.77 o
   7   7   1       82.61       67.98      9.16 o
   8   7   1     1513.35     1505.89     53.44 o
   9   7   1      222.03      217.09     21.15 o
  10   7   1      260.84      263.47     23.75 o
  11   7   1        4.72        9.65     10.76 o
  12   7   1       76.75       89.80     15.59 o
  -8   8   1        7.74       -3.34     21.52 o
  -7   8   1      101.69      114.67     33.03 o
  -6   8   1      211.89      292.05     46.02 o
  -5   8   1      326.34      249.74     40.45 o
  -4   8   1      164.07      125.43     29.32 o
  -3   8   1       72.18       76.10     10.05 o
  -2   8   1      481.89      439.75     19.12 o
  -1   8   1        6.70       11.68      7.07 o
   0   8   1     1497.79     1499.34     45.69 o
   1   8   1       18.03       19.26     13.73 o
   2   8   1      782.37      730.48     25.57 o
   3   8   1     1495.59     1481.17     33.27 o
   4   8   1      201.93      214.29     17.50 o
   5   8   1      343.46      328.51     13.21 o
   6   8   1      880.65      846.59     17.92 o
   7   8   1       52.96       42.03     10.34 o
   8   8   1       14.50       -2.60      8.54 o
   9   8   1      469.39      469.80     29.69 o
  10   8   1      143.18      129.88     18.93 o
  11   8   1       19.12       12.25     11.87 o
  12   8   1        7.41        2.23     12.25 o
  -8   9   1      840.42      850.17     82.75 o
  -7   9   1      618.97      580.39     67.17 o
  -6   9   1      364.55      434.55     58.26 o
  -5   9   1     2227.30     2318.58    115.78 o
  -4   9   1     1103.28      964.84     69.77 o
  -3   9   1      288.20      256.81     22.59 o
  -2   9   1      394.66      408.58     25.73 o
  -1   9   1      962.41      915.18     36.65 o
   0   9   1      814.24      786.20     33.19 o
   1   9   1      380.08      433.00     25.34 o
   2   9   1     1100.37     1119.25     39.32 o
   3   9   1      495.33      533.49     23.67 o
   4   9   1      152.24      147.10     11.16 o
   5   9   1       68.39       48.21      7.18 o
   6   9   1       35.36       34.95      8.55 o
   7   9   1      436.60      386.28     24.66 o
   8   9   1      425.04      496.52     32.66 o
   9   9   1      281.52      301.70     28.57 o
  10   9   1     1226.50     1183.41     52.69 o
  11   9   1       10.32       12.25     12.99 o
  -7  10   1      114.22      118.01     37.48 o
  -6  10   1      477.71      590.04     70.51 o
  -5  10   1     1598.82     1813.15    104.65 o
  -4  10   1      819.51      855.74     80.90 o
  -3  10   1      337.01      301.33     46.76 o
  -2  10   1      535.31      518.41     98.34 o
  -1  10   1      502.00      571.95     44.53 o
   0  10   1      344.64      401.04     28.90 o
   1  10   1     3049.11     2983.57    166.81 o
   2  10   1     1173.27     1120.90     42.08 o
   3  10   1      122.31       81.59     12.36 o
   4  10   1      128.22      119.99     12.37 o
   5  10   1      586.29      568.81     25.33 o
   6  10   1     2015.71     2189.08     51.23 o
   7  10   1       68.63       47.09     40.08 o
   8  10   1     1536.62     1389.18    116.71 o
   9  10   1       50.75       71.62     18.18 o
  10  10   1      147.14      136.56     22.64 o
  11  10   1      120.00       74.22     19.30 o
  -6  11   1      331.28      256.80     52.69 o
  -5  11   1        8.06        0.37     24.49 o
  -4  11   1      127.24      198.53     43.79 o
  -3  11   1      590.46      679.47     71.99 o
  -2  11   1      239.85      219.69     41.93 o
  -1  11   1     1139.59     1191.91     47.12 o
   0  11   1       94.22       89.12     21.34 o
   1  11   1       10.31       10.10     12.25 o
   2  11   1      477.28      486.71     30.55 o
   3  11   1      323.50      331.05     29.40 o
   4  11   1      471.12      488.73     29.56 o
   5  11   1      271.31      322.91     22.79 o
   6  11   1      143.56      149.73     16.09 o
   7  11   1      970.86     1000.43     42.15 o
   8  11   1      158.89      153.39     22.08 o
   9  11   1     1249.75     1310.70     61.97 o
  10  11   1      961.48     1116.24     56.78 o
  11  11   1      737.90      789.68     47.87 o
  -5  12   1       14.59      -11.13     25.23 o
  -4  12   1       31.91       23.01     28.20 o
  -3  12   1       60.32       64.94     31.91 o
  -2  12   1      148.76      104.28     34.51 o
  -1  12   1     1216.83     1184.90     84.98 o
   0  12   1     1092.73     1131.30     48.17 o
   1  12   1      188.82      195.99     22.64 o
   2  12   1       28.92       33.27     13.28 o
   3  12   1       51.73       37.69     11.20 o
   4  12   1      631.94      634.31     33.39 o
   5  12   1     1185.17     1204.90     40.39 o
   6  12   1      200.09      221.20     33.21 o
   7  12   1      942.60      975.82     43.56 o
   8  12   1       28.39       28.05     17.26 o
   9  12   1       67.21       63.68     21.89 o
  10  12   1        0.44      -16.33     11.87 o
  -4  13   1       20.19       39.71     34.51 o
  -3  13   1       40.80       38.96     30.06 o
  -2  13   1      391.90      457.56     64.94 o
  -1  13   1       40.01       17.44     24.49 o
   0  13   1        0.40       24.41     13.09 o
   1  13   1      483.18      376.46     46.20 o
   2  13   1       29.37       37.72     14.97 o
   3  13   1      217.40      118.30     20.04 o
   4  13   1      934.65      841.80     38.27 o
   5  13   1      114.36      112.57     16.76 o
   6  13   1      299.69      308.48     29.87 o
   7  13   1      327.64      327.93     30.74 o
   8  13   1      946.89      903.82     49.36 o
   9  13   1       19.42        5.40     12.59 o
  -3  14   1      307.88      362.93     63.09 o
  -2  14   1      160.39      123.94     43.05 o
  -1  14   1      307.82      300.58     54.92 o
   0  14   1        2.77       12.62     27.09 o
   1  14   1      454.35      512.04     39.50 o
   2  14   1        1.87       16.33     15.59 o
   3  14   1      546.44      520.54     40.50 o
   4  14   1       99.12       89.26     16.70 o
   5  14   1       49.96       40.13     13.60 o
   6  14   1        3.86       13.68     13.66 o
   7  14   1        4.55       -1.00     13.17 o
   8  14   1       76.62       75.15     18.89 o
   9  14   1       15.53       43.28     17.57 o
  -1  15   1        2.79      -28.95     24.49 o
   2  15   1       78.18       71.38     20.59 o
   3  15   1        9.23        6.15     20.60 o
   4  15   1        2.53        6.39     11.27 o
   5  15   1       46.31       37.70     17.17 o
   6  15   1      127.65      148.47     24.83 o
   7  15   1      412.23      380.68     65.31 o
   2  16   1      445.94      649.41     87.58 o
   3  16   1       39.20       50.11     22.21 o
   4  16   1      103.47       94.86     19.81 o
   5  16   1        1.02        4.89     16.11 o
  -5 -16   2      420.14      511.36     74.22 o
  -4 -16   2      389.66      484.43     52.14 o
  -3 -16   2      816.07      900.01     54.59 o
  -2 -16   2      459.21      439.74     71.99 o
  -7 -15   2      307.24      382.18     37.49 o
  -6 -15   2     1200.87     1367.11     60.90 o
  -5 -15   2       44.72       21.50     17.12 o
  -4 -15   2       10.01       19.40     15.99 o
  -3 -15   2      303.81      299.87     44.72 o
  -2 -15   2      268.36      258.83     32.47 o
  -1 -15   2        4.83       14.47     27.46 o
  -8 -14   2       44.34       23.54     16.12 o
  -7 -14   2      586.76      533.54     40.91 o
  -6 -14   2      128.03      111.42     21.61 o
  -5 -14   2      112.16       74.10     19.24 o
  -4 -14   2       70.68       90.37     19.70 o
  -3 -14   2      421.77      433.82     75.70 o
  -2 -14   2       48.63       28.59     36.37 o
  -1 -14   2       25.14       21.80     24.68 o
   0 -14   2      233.03      198.91     46.02 o
   1 -14   2        1.06       12.99     26.35 o
   2 -14   2      198.17      211.89     48.98 o
   3 -14   2      235.18      120.98     41.56 o
  -9 -13   2      485.16      539.74     40.22 o
  -8 -13   2       42.94       35.49     21.15 o
  -7 -13   2      241.61      240.83     44.72 o
  -6 -13   2      106.27      116.29     24.86 o
  -5 -13   2      733.37      752.16     42.15 o
  -4 -13   2      559.98      507.90     37.60 o
  -3 -13   2        3.17       -0.03     11.11 o
  -2 -13   2      356.52      355.77     34.33 o
  -1 -13   2      200.93      241.54     26.80 o
   0 -13   2      100.79       84.02     37.67 o
   1 -13   2      902.52      781.89     79.78 o
   2 -13   2      199.86      125.06     37.11 o
   3 -13   2       55.75       72.73     33.77 o
   4 -13   2       46.52       40.82     32.28 o
 -10 -12   2       81.15       51.21     19.67 o
  -9 -12   2        8.02       -1.86     14.47 o
  -8 -12   2       53.42       71.63     22.64 o
  -7 -12   2      278.69      325.24     76.63 o
  -6 -12   2     1167.39     1182.69     74.22 o
  -5 -12   2      787.25      838.48     45.83 o
  -4 -12   2       96.37       75.82     16.67 o
  -3 -12   2      190.42      170.76     43.97 o
  -2 -12   2        3.61       -4.67      7.78 o
  -1 -12   2      408.01      372.56     30.47 o
   0 -12   2     1190.66     1173.95     49.09 o
   1 -12   2       94.99      124.69     34.88 o
   2 -12   2       68.41       49.36     28.20 o
   3 -12   2        9.77       -3.71     21.89 o
   4 -12   2      169.42      185.92     44.16 o
   5 -12   2       96.56       55.66     32.66 o
 -10 -11   2      568.06      578.53     41.19 o
  -9 -11   2       21.20       24.49     14.84 o
  -8 -11   2       86.44       56.78     14.54 o
  -7 -11   2       37.22       24.81     24.49 o
  -6 -11   2      233.90      235.50     59.37 o
  -5 -11   2     2854.53     2686.55     75.52 o
  -4 -11   2     3151.45     3047.08    187.96 o
  -3 -11   2      923.61      932.67     33.91 o
  -2 -11   2        3.20        0.76      8.08 o
  -1 -11   2      308.26      288.95     32.28 o
   0 -11   2      254.31      224.90     23.08 o
   1 -11   2      298.41      291.37     41.75 o
   2 -11   2      134.61      154.37     36.00 o
   3 -11   2      604.45      670.56     71.62 o
   4 -11   2      225.15      247.52     48.61 o
   5 -11   2        9.63      -12.99     25.98 o
   6 -11   2      193.81      168.48     44.53 o
 -11 -10   2      242.29      190.37     26.35 o
 -10 -10   2      296.01      257.17     28.57 o
  -9 -10   2      251.13      197.05     25.61 o
  -8 -10   2       37.51       50.64     17.07 o
  -7 -10   2       67.70       58.68     22.08 o
  -6 -10   2       30.64       24.94      9.13 o
  -5 -10   2      272.73      298.24     34.33 o
  -4 -10   2      146.18      125.13     12.90 o
  -3 -10   2     1414.73     1451.33     41.07 o
  -2 -10   2       34.25       19.83      8.38 o
  -1 -10   2      849.38      880.25     37.09 o
   0 -10   2      603.66      625.72     33.02 o
   1 -10   2       15.75        2.12      9.36 o
   2 -10   2      101.80       86.92     15.65 o
   3 -10   2       17.62      -20.04     14.84 o
   4 -10   2      793.70      733.28     72.36 o
   5 -10   2     1911.58     2096.30    113.55 o
   6 -10   2      324.94      381.11     56.41 o
   7 -10   2       14.24       29.32     27.83 o
 -11  -9   2        1.98       12.62     12.25 o
 -10  -9   2      171.72      148.81     21.52 o
  -9  -9   2      216.52      187.03     23.01 o
  -8  -9   2       36.93       18.93     11.50 o
  -7  -9   2      256.55      231.80     30.24 o
  -6  -9   2      193.38      180.92     22.09 o
  -5  -9   2      287.35      279.64     15.83 o
  -4  -9   2       23.87       14.31      6.35 o
  -3  -9   2      503.66      450.21     29.25 o
  -2  -9   2        0.62        0.55      5.87 o
  -1  -9   2      380.22      396.26     24.30 o
   0  -9   2      226.57      227.12     34.88 o
   1  -9   2      856.67      874.38     36.35 o
   2  -9   2      854.56      811.12     35.43 o
   3  -9   2       18.80       16.97     10.84 o
   4  -9   2      469.07      362.56     49.73 o
   5  -9   2      270.00      248.26     43.79 o
   6  -9   2      539.81      547.73     63.09 o
   7  -9   2       11.23       24.86     24.12 o
   8  -9   2       31.55       30.06     27.09 o
 -11  -8   2        9.47        9.28     11.13 o
 -10  -8   2        1.16       -8.54      8.91 o
  -9  -8   2      303.07      236.76     24.12 o
  -8  -8   2      112.76      115.41     17.44 o
  -7  -8   2     1782.20     1900.04     53.64 o
  -6  -8   2     1030.26     1027.20     26.28 o
  -5  -8   2       78.75       75.55      8.27 o
  -4  -8   2      695.86      698.54     25.27 o
  -3  -8   2      124.32      158.06     11.93 o
  -2  -8   2        4.76       -4.10      4.58 o
  -1  -8   2     1124.73     1069.66     37.11 o
   0  -8   2        3.07        2.43      6.73 o
   1  -8   2       83.66       91.63     13.28 o
   2  -8   2      365.62      400.13     24.02 o
   3  -8   2     2175.82     2243.04     49.05 o
   4  -8   2      691.88      634.94     60.49 o
   5  -8   2      261.01      256.42     41.56 o
   6  -8   2       27.23       12.25     19.30 o
   7  -8   2       13.53       36.74     23.01 o
   8  -8   2      114.92      110.21     33.03 o
 -12  -7   2      161.47      147.69     18.55 o
 -11  -7   2       10.38       37.48     11.87 o
 -10  -7   2      266.55      247.52     21.89 o
  -9  -7   2      646.62      624.92     31.54 o
  -8  -7   2       23.23       13.73      9.28 o
  -7  -7   2     5024.83     4851.97     96.21 o
  -6  -7   2      170.92      159.85     10.80 o
  -5  -7   2      237.74      247.81     10.65 o
  -4  -7   2       17.97       12.90      4.94 o
  -3  -7   2     2478.42     2431.23     42.79 o
  -2  -7   2     1476.86     1687.38     67.61 o
  -1  -7   2      494.36      379.66     18.47 o
   0  -7   2     1909.86     1911.32     51.08 o
   1  -7   2     3323.97     3366.21     60.67 o
   2  -7   2      573.24      541.77     36.12 o
   3  -7   2      170.57      141.96     12.32 o
   4  -7   2        0.96        3.73      5.85 o
   5  -7   2     1285.56     1287.69     74.96 o
   6  -7   2     1416.63     1460.99     82.01 o
   7  -7   2      251.28      204.47     37.48 o
   8  -7   2      584.43      550.70     59.75 o
   9  -7   2      118.17      145.47     34.51 o
 -12  -6   2       33.53       31.17     10.39 o
 -11  -6   2       14.90       18.18      9.65 o
 -10  -6   2        9.47       16.70      8.91 o
  -9  -6   2      110.88      139.16     15.96 o
  -8  -6   2      492.81      476.60     28.76 o
  -7  -6   2      342.72      319.70     23.01 o
  -6  -6   2     1018.23      993.12     39.47 o
  -5  -6   2        0.78       -2.87      3.28 o
  -4  -6   2       62.72       48.28      6.03 o
  -3  -6   2       80.87       50.19      6.19 o
  -2  -6   2      712.26      824.37     20.84 o
  -1  -6   2       65.95       85.28      9.04 o
   0  -6   2     4019.51     3977.82     76.01 o
   1  -6   2     3559.14     3601.63     73.08 o
   2  -6   2     1594.49     1549.94     34.36 o
   3  -6   2      787.00      755.08     22.73 o
   4  -6   2      683.50      727.36     22.79 o
   5  -6   2     2795.02     2838.52     53.74 o
   6  -6   2        3.93        5.57     14.84 o
   7  -6   2      849.62     1009.74     66.05 o
   8  -6   2      183.33      133.22     31.54 o
   9  -6   2       39.80       46.39     24.12 o
  10  -6   2       65.45       28.20     25.23 o
 -12  -5   2      212.22      235.64     15.21 o
 -11  -5   2      644.63      683.55     26.35 o
 -10  -5   2      103.89       70.88     10.39 o
  -9  -5   2      673.10      675.15     21.02 o
  -8  -5   2     1296.67     1328.22     32.08 o
  -7  -5   2       20.23        3.58      9.09 o
  -6  -5   2      583.28      600.80     21.71 o
  -5  -5   2     2835.43     2777.57     48.95 o
  -4  -5   2     2147.56     2015.98     31.48 o
  -3  -5   2      227.36      191.51     15.75 o
  -2  -5   2       53.98       69.05      5.45 o
  -1  -5   2     4111.56     4120.28     56.44 o
   0  -5   2     1833.91     1914.93     32.30 o
   1  -5   2        5.97        3.76      3.14 o
   2  -5   2     2156.38     2127.02     37.34 o
   3  -5   2     7465.68     7683.08    140.14 o
   4  -5   2      162.73      166.67     11.64 o
   5  -5   2        2.20        0.78      4.58 o
   6  -5   2       19.04       26.72     16.33 o
   7  -5   2      228.42      270.15     36.37 o
   8  -5   2      738.66      787.83     55.66 o
   9  -5   2      656.77      653.86     59.37 o
  10  -5   2      217.44      151.41     33.40 o
  -9  -4   2     1518.26     1483.27     30.43 o
  -8  -4   2     3692.04     3565.48     62.32 o
  -7  -4   2       14.85       13.57      6.12 o
  -6  -4   2       80.22       94.94      7.12 o
  -5  -4   2       98.56       89.79     10.58 o
  -4  -4   2      178.86      172.28      8.86 o
  -3  -4   2      661.88      626.96     11.65 o
  -2  -4   2     8044.02     8215.40     96.67 o
  -1  -4   2       72.50       88.99      7.93 o
   0  -4   2     1051.67     1043.40     21.16 o
   1  -4   2        7.72        1.34      2.68 o
   2  -4   2     3282.36     3438.25     50.45 o
   3  -4   2      171.97      176.70     11.03 o
   4  -4   2     3149.32     3108.12     52.27 o
   5  -4   2     2149.52     2072.19     34.82 o
   6  -4   2      752.10      825.65     29.95 o
   7  -4   2      544.64      469.06     43.79 o
   8  -4   2       79.89       80.90     21.89 o
   9  -4   2       49.80       33.40     19.30 o
  10  -4   2        2.37       -1.86     16.70 o
  -8  -3   2      733.90      686.15     38.59 o
  -5  -3   2       84.48      113.59      6.12 o
  -4  -3   2     2213.59     2269.04     40.35 o
  -3  -3   2     2412.49     2438.64     28.80 o
  -2  -3   2     1337.91     1442.84     20.08 o
  -1  -3   2    12669.59    13017.24    121.47 o
   0  -3   2     5118.16     5195.93     64.01 o
   1  -3   2    12330.17    12210.22    139.94 o
   2  -3   2      136.15      171.59      8.94 o
   3  -3   2     1296.79     1506.89     26.64 o
   4  -3   2      129.23      175.08      9.18 o
   5  -3   2       26.26       34.38      6.37 o
   6  -3   2     2249.53     2285.10     45.67 o
   7  -3   2       81.81       87.08     22.27 o
   8  -3   2     1104.42     1178.59     59.37 o
   9  -3   2        2.79        0.37     12.62 o
  10  -3   2      558.95      540.68     47.87 o
  11  -3   2        5.32        1.11     17.07 o
  -8  -2   2     4831.10     4548.47    135.82 o
  -7  -2   2      477.28      468.32     34.14 o
  -5  -2   2      335.08      319.51     14.84 o
  -4  -2   2      744.09      805.27     27.83 o
  -3  -2   2      829.75      895.90     14.64 o
  -2  -2   2     1310.10     1382.23     13.89 o
  -1  -2   2     1546.09     1485.59     16.49 o
   0  -2   2      490.25      505.81     10.54 o
   1  -2   2      232.62      244.93      6.82 o
   2  -2   2     5404.88     5536.42     68.85 o
   3  -2   2    11584.43    12286.29    116.62 o
   4  -2   2     1246.46     1379.04     26.11 o
   5  -2   2      959.58      952.75     21.49 o
   6  -2   2      188.19      205.77     11.88 o
   7  -2   2     1705.83     1488.80     38.41 o
   8  -2   2      199.14      208.84     15.79 o
   9  -2   2      193.95      185.55     26.35 o
  10  -2   2       22.36       25.61     15.21 o
  11  -2   2       15.79       20.78     16.33 o
  -8  -1   2     2841.22     2897.11    105.39 o
  -7  -1   2      389.98      376.29     37.48 o
  -6  -1   2      491.99      556.64     36.74 o
  -3  -1   2     1398.32     1365.99     34.14 o
  -2  -1   2      140.15      146.19     10.93 o
  -1  -1   2     1606.14     1582.46     18.92 o
   0  -1   2      203.59      202.41      3.80 o
   1  -1   2      645.32      607.02     11.02 o
   2  -1   2     3571.39     3617.48     40.14 o
   3  -1   2     2980.57     3103.80     36.32 o
   4  -1   2     2323.16     2466.53     36.41 o
   5  -1   2      268.84      324.90     11.00 o
   6  -1   2      758.86      738.01     19.23 o
   7  -1   2      139.05      127.22     10.16 o
   8  -1   2     1407.14     1413.51     72.92 o
   9  -1   2     2665.30     2503.01     83.50 o
  10  -1   2      318.45      270.53     28.57 o
  11  -1   2       68.50       95.00     20.78 o
 -12   0   2       22.33       21.89     12.62 o
 -11   0   2      663.14      581.13     32.28 o
 -10   0   2        0.68        2.97      9.65 o
  -9   0   2        0.52       -0.21      4.49 o
  -8   0   2      110.11      113.20      6.34 o
  -7   0   2     5357.75     5271.35    164.76 o
  -6   0   2     2105.81     1918.54     80.16 o
  -5   0   2      565.11      543.65     37.11 o
  -2   0   2      188.48      223.03      9.65 o
  -1   0   2     2471.30     2541.86     23.87 o
   1   0   2     6640.15     6551.39     60.62 o
   2   0   2      914.44      919.79     11.56 o
   3   0   2     1472.89     1540.15     22.41 o
   4   0   2      780.78      993.67     23.51 o
   5   0   2       11.43       18.67      4.57 o
   6   0   2     3355.47     3456.29     52.71 o
   7   0   2      196.34      223.59     12.29 o
   8   0   2     2305.11     2195.49     87.21 o
   9   0   2        2.77       -3.05      5.90 o
  10   0   2      221.46      193.34     22.27 o
  11   0   2       16.80        2.23     11.13 o
  12   0   2       32.29       39.71     14.84 o
 -11   1   2     1204.22     1278.41     56.03 o
 -10   1   2     1131.00     1175.25     51.95 o
  -9   1   2      102.83      120.32     10.77 o
  -8   1   2      336.52      351.78     14.75 o
  -7   1   2      479.87      496.99     15.42 o
  -6   1   2      714.54      653.11     18.28 o
  -5   1   2     6224.49     6696.60     94.78 o
  -4   1   2     7931.37     7783.35    106.61 o
  -3   1   2    11578.15    11638.26    153.30 o
  -2   1   2       84.74      118.70     14.10 o
  -1   1   2     5091.85     5122.21     76.45 o
   0   1   2      174.34      166.89      4.56 o
   1   1   2     1760.39     1768.08     20.48 o
   2   1   2    11997.57    11757.65    122.48 o
   3   1   2     1404.79     1358.54     18.84 o
   4   1   2     4363.11     4526.19     61.47 o
   5   1   2     1779.07     2064.38     31.77 o
   6   1   2       67.92       55.58      5.09 o
   7   1   2       17.54       16.16      8.44 o
   8   1   2      221.87      214.05     10.21 o
   9   1   2     3321.21     3325.31     62.97 o
  10   1   2     1165.40     1176.73     43.79 o
  11   1   2       21.98       10.02     10.76 o
  12   1   2        1.07       -6.68     10.39 o
 -11   2   2      269.51      238.98     31.91 o
 -10   2   2      425.07      413.77     38.59 o
  -9   2   2      404.07      409.31     36.74 o
  -8   2   2      170.08      156.47     12.63 o
  -7   2   2     2908.99     2954.38    117.08 o
  -6   2   2     2559.93     2554.47     47.05 o
  -5   2   2     1802.82     1849.20     35.92 o
  -4   2   2      983.40      916.17     21.47 o
  -3   2   2     1729.81     1938.25     39.70 o
  -2   2   2      220.26      199.50      5.87 o
  -1   2   2     8999.63     8742.64    191.01 o
   0   2   2     1520.82     1537.90     19.16 o
   1   2   2      907.30      829.59     10.44 o
   2   2   2      315.18      339.79      5.80 o
   3   2   2     2259.48     2290.21     30.42 o
   4   2   2     5584.23     5639.85     67.12 o
   5   2   2     3379.33     3222.96     46.16 o
   6   2   2      434.33      421.74     10.84 o
   7   2   2        5.01        8.94      3.40 o
   8   2   2      686.34      678.74     16.07 o
   9   2   2       23.87       42.09      6.76 o
  10   2   2        5.60        2.97      7.42 o
  11   2   2     1736.24     1797.57     55.66 o
  12   2   2     1100.54     1134.06     41.56 o
 -11   3   2       86.19       92.40     25.23 o
 -10   3   2      184.38      178.49     29.69 o
  -9   3   2     1930.11     1861.02     79.41 o
  -8   3   2      397.34      422.30     39.34 o
  -7   3   2       29.58       35.94     15.21 o
  -6   3   2      118.78      121.07     11.31 o
  -5   3   2       99.40      100.99      9.56 o
  -4   3   2     2470.20     2427.42     45.96 o
  -3   3   2     2899.58     2625.04     34.00 o
  -2   3   2     5423.79     5491.30     65.63 o
  -1   3   2      488.13      514.81     10.61 o
   0   3   2     6928.71     6782.74     68.73 o
   1   3   2     7316.64     7425.75     68.08 o
   2   3   2      149.23      153.27      5.22 o
   3   3   2     6654.77     6752.25     53.48 o
   4   3   2     1899.20     1835.51     30.80 o
   5   3   2        4.73       11.25      3.14 o
   6   3   2      372.22      319.15     10.93 o
   7   3   2      160.09      135.41      7.69 o
   8   3   2        1.90        5.25      3.97 o
   9   3   2      289.51      312.74     22.45 o
  10   3   2      129.42      150.29     14.10 o
  11   3   2      559.01      502.83     23.75 o
  12   3   2       26.54       21.15      9.65 o
 -10   4   2      746.50      762.22     54.55 o
  -9   4   2      859.97      867.24     56.41 o
  -8   4   2       82.02       93.14     23.75 o
  -7   4   2      661.46      645.70     45.27 o
  -6   4   2      865.46      811.05     28.69 o
  -5   4   2     2523.49     2574.51     66.98 o
  -4   4   2     2813.51     2690.78     41.85 o
  -3   4   2     4125.44     4091.70     53.81 o
  -2   4   2        0.63       -4.70      2.35 o
  -1   4   2     2366.32     2284.07     30.59 o
   0   4   2     3764.20     3800.93     44.41 o
   1   4   2    13963.76    13800.31    143.61 o
   2   4   2     1621.39     1835.42     24.03 o
   3   4   2     3301.75     3366.15     34.74 o
   4   4   2      281.76      263.70      5.93 o
   5   4   2        2.42        5.54      3.24 o
   6   4   2      142.96      132.80      8.31 o
   7   4   2     2266.46     2304.66     60.49 o
   8   4   2     1005.27      964.43     49.36 o
   9   4   2      160.35      189.96     12.49 o
  10   4   2      650.50      678.73     27.83 o
  11   4   2        8.63        1.86      7.79 o
  12   4   2       64.67       61.23     11.87 o
 -10   5   2      314.42      360.33     47.87 o
  -9   5   2     1070.66     1013.08     66.05 o
  -8   5   2     2404.80     2253.27     98.71 o
  -7   5   2     1184.95     1249.09     68.65 o
  -6   5   2      199.67      211.10     18.26 o
  -5   5   2     1122.61     1170.99     50.47 o
  -4   5   2     1129.42     1263.53     28.12 o
  -3   5   2     4912.82     4629.10    109.13 o
  -2   5   2     6354.54     6282.69     89.45 o
  -1   5   2     9425.96     9618.69    100.20 o
   0   5   2     5087.45     5326.20     80.05 o
   1   5   2      527.90      654.15     24.35 o
   2   5   2      445.34      480.90     12.35 o
   3   5   2        7.53        0.30      2.33 o
   4   5   2     1186.12     1144.78     19.74 o
   5   5   2    13944.14    13669.95    143.93 o
   6   5   2      155.20      132.02      8.17 o
   7   5   2       78.37       64.90      8.71 o
   8   5   2      121.53      108.40     31.91 o
   9   5   2      323.46      327.56     28.95 o
  10   5   2      244.25      279.06     19.30 o
  11   5   2      264.91      251.97     18.93 o
  12   5   2      762.88      762.96     33.03 o
 -10   6   2      174.92      145.10     36.74 o
  -9   6   2      864.78      931.81     67.17 o
  -8   6   2       87.05      105.76     29.32 o
  -7   6   2      147.16      188.14     34.14 o
  -6   6   2     2063.41     1815.01     88.69 o
  -5   6   2     4032.60     3958.03     66.51 o
  -4   6   2      841.05      825.65     23.41 o
  -3   6   2      116.74      102.94     12.90 o
  -2   6   2     1952.09     2086.13     41.34 o
  -1   6   2     1212.40     1200.84     34.11 o
   0   6   2     4033.29     3884.45     52.74 o
   1   6   2    14703.07    13814.64    149.52 o
   2   6   2       94.77      167.75     11.00 o
   3   6   2     3754.03     3810.13     47.20 o
   4   6   2      195.85      187.60      9.16 o
   5   6   2     1413.34     1435.54     22.66 o
   6   6   2     2494.23     2487.24     41.00 o
   7   6   2     2222.55     2087.62     49.75 o
   8   6   2     1872.70     1836.77     57.33 o
   9   6   2     1463.81     1501.07     51.21 o
  10   6   2        1.16        2.97      7.79 o
  11   6   2       76.65       83.87     14.10 o
  12   6   2      182.62      179.98     19.30 o
  -9   7   2        3.19       -6.31     20.04 o
  -8   7   2     1036.49     1138.14     76.44 o
  -7   7   2      606.84      537.34     57.52 o
  -6   7   2       30.17       -6.31     17.07 o
  -5   7   2       20.58       17.81     18.93 o
  -4   7   2      334.22      370.89     43.86 o
  -3   7   2      876.03      868.96     35.57 o
  -2   7   2      173.73      157.69     12.27 o
  -1   7   2     6338.59     6099.64     95.22 o
   0   7   2     5924.05     6026.54     95.52 o
   1   7   2     1880.46     1943.90     84.79 o
   2   7   2        0.40        5.50      4.75 o
   3   7   2     2938.10     2923.88     41.07 o
   4   7   2     5147.71     5132.83     71.24 o
   5   7   2     3772.72     3717.55     46.62 o
   6   7   2     2834.12     2747.70     62.59 o
   7   7   2     5148.83     5100.70     82.00 o
   8   7   2       10.73       11.13      9.28 o
   9   7   2      706.89      699.14     34.14 o
  10   7   2     1698.12     1570.09     56.03 o
  11   7   2      200.26      221.91     22.64 o
  12   7   2      363.38      377.77     26.72 o
  -8   8   2      451.20      433.43     58.63 o
  -7   8   2      284.08      218.57     41.56 o
  -6   8   2      771.78      790.80     72.73 o
  -5   8   2      126.81      146.58     32.28 o
  -4   8   2     2343.34     2353.09    108.73 o
  -3   8   2      170.01      158.34     13.64 o
  -2   8   2      183.27      172.45     13.73 o
  -1   8   2     1460.05     1534.53     46.90 o
   0   8   2       42.12       54.89     10.68 o
   1   8   2     6187.69     6418.12    126.27 o
   2   8   2       17.41        4.48      5.77 o
   3   8   2      407.14      374.35     18.35 o
   4   8   2        6.06        2.41      4.17 o
   5   8   2      340.07      367.48     14.12 o
   6   8   2        7.60       13.49      4.58 o
   7   8   2      583.42      642.61     28.28 o
   8   8   2      227.64      204.10     22.27 o
   9   8   2      176.18      145.10     20.04 o
  10   8   2       32.23       48.98     14.10 o
  11   8   2      101.80      111.70     18.55 o
  12   8   2       58.59       93.89     17.44 o
  -8   9   2      359.93      354.39     55.66 o
  -7   9   2      268.15      240.10     46.76 o
  -6   9   2     1091.07     1058.72     78.30 o
  -5   9   2      409.11      430.47     55.66 o
  -4   9   2        3.81      -11.50     15.96 o
  -3   9   2      227.55      239.13     28.20 o
  -2   9   2      455.50      457.11     64.01 o
  -1   9   2     2068.05     2069.21     59.62 o
   0   9   2      319.44      273.11     48.98 o
   1   9   2     3652.66     3575.07     83.98 o
   2   9   2      458.67      418.84     24.57 o
   3   9   2       11.01       11.41      7.58 o
   4   9   2      949.74      966.86     24.38 o
   5   9   2     1010.64      976.40     24.13 o
   6   9   2      499.50      481.76     20.88 o
   7   9   2       60.32       66.18     12.53 o
   8   9   2       60.82       69.39     16.33 o
   9   9   2        4.14       -3.71      9.65 o
  10   9   2        8.54        2.97     11.13 o
  11   9   2      155.12      163.28     23.75 o
  -7  10   2      329.21      392.24     60.49 o
  -6  10   2       97.68      105.39     35.25 o
  -5  10   2       94.58       86.46     32.28 o
  -4  10   2     2015.04     2177.94    115.41 o
  -3  10   2     1644.45     1676.22     96.48 o
  -2  10   2      275.62      296.93     28.02 o
  -1  10   2      451.83      476.58     29.10 o
   0  10   2      225.12      203.53     21.40 o
   1  10   2       31.98       22.52     18.55 o
   2  10   2     1002.06     1015.50     74.40 o
   3  10   2     3252.05     3169.66     78.60 o
   4  10   2     4787.14     4819.86    122.87 o
   5  10   2      597.34      591.86     25.82 o
   6  10   2      315.39      331.20     21.36 o
   7  10   2      406.87      364.43     27.18 o
   8  10   2      499.62      533.65     31.02 o
   9  10   2     1046.47     1001.95     50.47 o
  10  10   2     1913.76     1876.24     73.85 o
  11  10   2      255.42      301.70     31.91 o
  -6  11   2       91.26       72.73     36.00 o
  -5  11   2     1618.48     1537.06    101.68 o
  -4  11   2      776.30      819.00     80.53 o
  -3  11   2      127.35      141.76     38.22 o
  -2  11   2      388.80      272.01     46.76 o
  -1  11   2     1294.20     1285.64     49.48 o
   0  11   2     3059.53     2840.19     78.37 o
   1  11   2     3284.74     3134.11     86.09 o
   2  11   2     1182.64     1247.62     71.81 o
   3  11   2      266.62      256.06     20.87 o
   4  11   2      104.17       59.59     10.40 o
   5  11   2     3321.60     3421.17     83.78 o
   6  11   2     1076.77     1016.92     35.04 o
   7  11   2      708.23      673.59     35.77 o
   8  11   2      904.88      873.44     39.46 o
   9  11   2       82.42       83.12     19.67 o
  10  11   2       32.34        7.42     13.73 o
  11  11   2      290.50      294.28     33.77 o
  -5  12   2      145.31       76.07     36.74 o
  -4  12   2      236.79      205.96     46.76 o
  -3  12   2      448.18      420.82     60.86 o
  -2  12   2     1168.23     1211.61     87.58 o
  -1  12   2      237.77      167.73     39.71 o
   0  12   2      264.81      273.72     30.62 o
   1  12   2      577.00      496.24     35.32 o
   2  12   2       88.33      100.53     24.86 o
   3  12   2      379.76      376.00     26.04 o
   4  12   2     2470.62     2338.34     59.43 o
   5  12   2      277.83      228.17     26.16 o
   6  12   2      344.51      291.00     41.19 o
   7  12   2      309.61      330.81     29.43 o
   8  12   2     1442.00     1482.66     55.29 o
   9  12   2       43.63       26.86     13.32 o
  10  12   2      506.45      558.49     43.05 o
  -4  13   2      273.93      310.60     58.63 o
  -3  13   2       85.67       77.56     36.37 o
  -2  13   2       18.09       34.14     28.20 o
  -1  13   2       17.76       31.91     26.72 o
   0  13   2      189.57      191.51     24.36 o
   1  13   2        4.71       -6.24     11.51 o
   2  13   2       38.99       45.27     15.44 o
   3  13   2       14.45        1.44     15.59 o
   4  13   2       47.64       65.29     14.06 o
   5  13   2        8.05       -4.02      8.79 o
   6  13   2      349.43      402.36     49.54 o
   7  13   2     1100.75     1087.39     48.49 o
   8  13   2       81.04      106.84     20.10 o
   9  13   2       58.36       26.29     51.03 o
  -3  14   2       45.53       30.43     33.40 o
  -2  14   2       93.39       43.79     35.62 o
  -1  14   2      351.77      339.92     58.63 o
   0  14   2      976.42      915.48     90.92 o
   1  14   2       35.48       24.37     15.16 o
   2  14   2      209.86      185.17     32.28 o
   3  14   2        4.40      -17.21      8.79 o
   4  14   2       11.96       23.54     12.23 o
   5  14   2      708.33      608.33     35.92 o
   6  14   2      302.82      306.06     31.44 o
   7  14   2       10.13       18.48     14.22 o
   8  14   2        1.37        4.71     13.24 o
   9  14   2      507.02      554.35     41.55 o
  -1  15   2      252.03      274.61     56.78 o
   2  15   2     1037.66     1160.77     68.65 o
   3  15   2       42.05       72.53     16.56 o
   4  15   2      246.93      268.32     26.41 o
   5  15   2      243.64      283.67     32.60 o
   6  15   2      129.65      103.14     21.72 o
   7  15   2      198.66      199.46     70.51 o
   2  16   2      170.49      163.06     33.03 o
   3  16   2      337.06      285.35     29.73 o
   4  16   2      186.03      189.68     24.73 o
   5  16   2      137.03      164.74     27.25 o
  -4 -16   3      256.48      292.83     35.62 o
  -3 -16   3      599.25      538.01     46.12 o
  -2 -16   3       19.80        5.20     27.83 o
  -7 -15   3      519.90      448.50     40.35 o
  -6 -15   3       19.47       12.74     16.14 o
  -5 -15   3      280.13      334.63     35.49 o
  -4 -15   3      241.34      294.95     32.81 o
  -3 -15   3      491.95      613.88     47.28 o
  -2 -15   3     1057.31     1068.14     60.67 o
  -1 -15   3      728.65      840.52     94.63 o
   0 -15   3       34.25       15.59     31.17 o
  -8 -14   3       26.94       15.06     15.14 o
  -7 -14   3       28.47       17.42     14.80 o
  -6 -14   3     1681.81     1700.90     65.99 o
  -5 -14   3     1591.74     1425.73     59.70 o
  -4 -14   3       13.33       15.03     13.93 o
  -3 -14   3       22.59        4.23     22.64 o
  -2 -14   3        8.90        8.01     13.18 o
  -1 -14   3      134.67      138.71     24.16 o
   0 -14   3      329.48      343.63     56.03 o
   1 -14   3     1272.32     1246.13     92.40 o
   2 -14   3      402.22      407.09     63.09 o
   3 -14   3       24.66       25.61     29.69 o
  -9 -13   3      300.25      228.22     32.66 o
  -8 -13   3      574.70      572.51     58.45 o
  -7 -13   3      212.22      198.69     25.12 o
  -6 -13   3      149.76      144.36     22.79 o
  -5 -13   3       21.11        3.99     12.30 o
  -4 -13   3      238.84      205.08     25.67 o
  -3 -13   3      455.61      446.16     66.05 o
  -2 -13   3        3.63      -14.73     10.25 o
  -1 -13   3     1565.84     1573.83     75.83 o
   0 -13   3      381.90      337.71     32.27 o
   1 -13   3        3.76       -7.05     22.64 o
   2 -13   3       51.51       25.23     25.61 o
   3 -13   3      100.28       86.46     34.51 o
   4 -13   3       33.62       53.81     33.77 o
 -10 -12   3        1.50       -4.45     14.10 o
  -9 -12   3      134.29      128.77     25.23 o
  -8 -12   3       38.94       57.18     24.68 o
  -7 -12   3      533.02      532.18     34.37 o
  -6 -12   3       51.75       51.46     14.65 o
  -5 -12   3       16.25       13.37     11.33 o
  -4 -12   3     2977.65     3153.48     87.29 o
  -3 -12   3      426.42      377.03     31.43 o
  -2 -12   3      371.28      374.97     33.10 o
  -1 -12   3      357.99      374.39     27.22 o
   0 -12   3       13.01       23.89     20.78 o
   1 -12   3      141.44      103.53     32.66 o
   2 -12   3      247.43      326.19     52.32 o
   3 -12   3     1777.44     1781.61    107.25 o
   4 -12   3      109.30       16.33     28.95 o
   5 -12   3       24.24        4.45     25.61 o
 -10 -11   3       69.51       50.84     19.30 o
  -9 -11   3       23.19        9.65     13.36 o
  -8 -11   3      410.93      458.50     44.16 o
  -7 -11   3      422.40      443.54     32.73 o
  -6 -11   3      393.12      397.14     32.10 o
  -5 -11   3      460.91      432.71     32.10 o
  -4 -11   3      530.05      474.36     39.71 o
  -3 -11   3      760.77      689.96     30.21 o
  -2 -11   3     2623.67     2573.25     62.05 o
  -1 -11   3      942.93      997.43     42.15 o
   0 -11   3      630.20      660.52     36.40 o
   1 -11   3      786.56      794.55     40.40 o
   2 -11   3        0.31       18.93     20.04 o
   3 -11   3     1371.15     1475.09     93.52 o
   4 -11   3      567.92      673.53     73.11 o
   5 -11   3     3228.28     3203.63    149.92 o
   6 -11   3      491.83      435.29     63.09 o
 -11 -10   3      312.98      261.25     30.06 o
 -10 -10   3      261.04      242.69     28.95 o
  -9 -10   3      131.93      134.34     21.89 o
  -8 -10   3      338.23      296.13     31.17 o
  -7 -10   3      392.39      364.05     46.39 o
  -6 -10   3     1642.96     1563.62     42.30 o
  -5 -10   3      751.61      696.71     34.84 o
  -4 -10   3     2419.29     2346.64     71.41 o
  -3 -10   3      786.53      704.42     28.62 o
  -2 -10   3      837.62      822.16     30.81 o
  -1 -10   3      604.43      547.92     47.13 o
   0 -10   3     1930.76     1862.76     58.31 o
   1 -10   3     1518.00     1547.61    107.25 o
   2 -10   3      927.15      920.49     40.08 o
   3 -10   3     1017.27      954.45     71.99 o
   4 -10   3      717.78      751.83     73.48 o
   5 -10   3     1093.23     1113.27     82.38 o
   6 -10   3     2375.02     2286.29    122.09 o
   7 -10   3      507.41      577.05     70.51 o
 -11  -9   3        7.26       23.38     13.73 o
 -10  -9   3      612.64      623.80     37.48 o
  -9  -9   3      434.81      434.55     31.17 o
  -8  -9   3     2042.68     2002.78     72.36 o
  -7  -9   3      417.77      376.42     24.73 o
  -6  -9   3      849.33      796.90     27.61 o
  -5  -9   3      888.10      875.81     25.02 o
  -4  -9   3       32.04       36.56      7.82 o
  -3  -9   3        9.01        4.68      5.96 o
  -2  -9   3       39.39       15.62      7.34 o
  -1  -9   3     4056.40     3981.36     90.82 o
   0  -9   3     2185.77     2207.11     64.20 o
   1  -9   3      932.68      912.58     37.49 o
   2  -9   3        6.16       -3.73      7.75 o
   3  -9   3        1.70      -12.35      9.65 o
   4  -9   3      266.37      243.81     41.19 o
   5  -9   3      603.98      485.39     57.52 o
   6  -9   3      690.95      700.25     71.25 o
   7  -9   3      309.20      247.15     46.39 o
   8  -9   3       12.26      -14.47     21.52 o
 -11  -8   3       25.65        4.45     11.50 o
 -10  -8   3        3.06        5.20     10.76 o
  -9  -8   3        2.38       -2.60      8.91 o
  -8  -8   3      250.92      262.36     24.49 o
  -7  -8   3       42.71       46.39     12.62 o
  -6  -8   3       26.27       23.34      8.73 o
  -5  -8   3        4.37        8.21      8.30 o
  -4  -8   3       44.01       52.24      9.03 o
  -3  -8   3      121.45      124.65     12.59 o
  -2  -8   3       94.38      134.19     11.80 o
  -1  -8   3      422.57      350.44     21.61 o
   0  -8   3      311.20      284.05     23.56 o
   1  -8   3      107.51      127.40     25.05 o
   2  -8   3       20.05       31.06      9.45 o
   3  -8   3      106.57      104.36     15.16 o
   4  -8   3        5.75       -1.11     15.21 o
   5  -8   3     1962.89     2088.87    102.42 o
   6  -8   3      239.22      184.43     36.00 o
   7  -8   3        8.97        5.57     18.55 o
   8  -8   3      367.30      463.86     57.89 o
 -12  -7   3       12.15       14.84     11.50 o
 -11  -7   3      121.30      140.64     17.44 o
 -10  -7   3      158.62      150.29     17.81 o
  -9  -7   3      673.49      633.45     31.91 o
  -8  -7   3      179.64      198.16     20.04 o
  -7  -7   3       26.55       23.83      8.30 o
  -6  -7   3     5215.16     5073.12    106.32 o
  -5  -7   3      256.23      241.04     11.70 o
  -4  -7   3     2574.58     2685.91     63.81 o
  -3  -7   3        1.98        2.34      4.37 o
  -2  -7   3      426.14      406.58     22.98 o
  -1  -7   3      790.47      762.92     24.89 o
   0  -7   3     1259.55     1330.51     40.65 o
   1  -7   3      667.93      668.37     28.12 o
   2  -7   3     1896.99     1907.01     41.68 o
   3  -7   3        0.99       -1.97      5.19 o
   4  -7   3      186.73      196.86     48.61 o
   5  -7   3     3983.15     3720.93    139.90 o
   6  -7   3     1472.37     1394.19     80.16 o
   7  -7   3      178.59      220.80     38.22 o
   8  -7   3      311.21      381.48     50.84 o
   9  -7   3       69.03       53.44     25.98 o
 -12  -6   3        7.33        5.57      9.28 o
 -11  -6   3      139.68      151.03     16.33 o
 -10  -6   3     1358.02     1399.76     47.13 o
  -9  -6   3     1025.10     1025.33     38.59 o
  -8  -6   3      561.47      526.87     20.99 o
  -7  -6   3     1118.84     1063.13     31.03 o
  -6  -6   3      216.80      203.75     11.45 o
  -5  -6   3     7707.46     7725.98     96.01 o
  -4  -6   3     3514.03     3726.57     54.20 o
  -3  -6   3     1475.57     1338.79     47.30 o
  -2  -6   3       33.31       36.86      5.62 o
  -1  -6   3     4355.67     4475.33     74.61 o
   0  -6   3       17.04       20.09      5.85 o
   1  -6   3      191.13      209.78     13.01 o
   2  -6   3      414.79      375.43     15.97 o
   3  -6   3      662.33      602.92     20.56 o
   4  -6   3      268.71      285.91     17.10 o
   5  -6   3      910.95      896.78     58.63 o
   6  -6   3      369.72      352.54     43.42 o
   7  -6   3       87.70       93.14     26.35 o
   8  -6   3      114.09      138.42     31.17 o
   9  -6   3      242.51      250.12     41.19 o
 -11  -5   3       28.42       29.32      8.54 o
 -10  -5   3      165.14      182.95     15.21 o
  -9  -5   3      925.35      896.76     33.40 o
  -8  -5   3      601.32      563.52     19.08 o
  -7  -5   3       72.97       75.90      8.29 o
  -6  -5   3      874.75      872.28     24.70 o
  -5  -5   3     1326.10     1253.38     28.34 o
  -4  -5   3        1.01       -0.95      2.86 o
  -3  -5   3      219.50      201.38     12.67 o
  -2  -5   3      659.28      487.17     15.92 o
  -1  -5   3      159.64      214.66     13.60 o
   0  -5   3      359.30      333.83     16.87 o
   1  -5   3      803.07      698.59     19.64 o
   2  -5   3      733.31      759.98     25.19 o
   3  -5   3     2567.80     2716.90     49.62 o
   4  -5   3     7209.58     7395.25    109.89 o
   5  -5   3      691.36      723.25     23.35 o
   6  -5   3     1184.72     1265.05     67.54 o
   7  -5   3       14.09        0.37     15.21 o
   8  -5   3      634.60      582.24     54.92 o
   9  -5   3      283.04      301.33     41.93 o
  10  -5   3       58.49       32.66     21.89 o
  -9  -4   3       17.65       23.57      5.15 o
  -8  -4   3     1396.18     1353.36     40.26 o
  -7  -4   3     1520.58     1487.54     47.31 o
  -6  -4   3        4.07       -0.14      3.38 o
  -5  -4   3      155.63       93.80     12.06 o
  -4  -4   3     2505.74     2354.32     40.82 o
  -3  -4   3      943.16      898.96     14.78 o
  -2  -4   3      312.46      319.91      8.73 o
  -1  -4   3       37.19       35.07      3.82 o
   0  -4   3     3591.36     3464.91     49.01 o
   1  -4   3     2290.76     2270.29     35.51 o
   2  -4   3       17.17       25.79      4.91 o
   3  -4   3    13626.52    14229.50    200.08 o
   4  -4   3      113.16      109.74      9.11 o
   5  -4   3      701.89      677.88     18.00 o
   6  -4   3      942.49      890.61     31.52 o
   7  -4   3      961.52      954.08     55.66 o
   8  -4   3     2385.68     2308.56     95.00 o
   9  -4   3      392.28      392.99     43.42 o
  10  -4   3      216.33      231.56     35.62 o
  -8  -3   3     1021.14      924.02     49.73 o
  -6  -3   3       41.94       47.03      3.65 o
  -5  -3   3      494.83      548.92     11.96 o
  -4  -3   3      197.04      254.93      5.84 o
  -3  -3   3     1407.79     1430.43     16.07 o
  -2  -3   3     4349.68     4425.43     46.35 o
  -1  -3   3     7117.21     6793.73     63.01 o
   0  -3   3      520.79      546.49     11.66 o
   1  -3   3     5680.67     6050.13     68.12 o
   2  -3   3     1835.18     2084.13     29.74 o
   3  -3   3      149.41      190.27      9.17 o
   4  -3   3     2024.35     1945.14     30.33 o
   5  -3   3      112.33       76.94      8.17 o
   6  -3   3        4.44        1.51      5.28 o
   7  -3   3      108.55       59.33     10.14 o
   8  -3   3     1914.30     1960.48     80.90 o
   9  -3   3        4.62       -1.48     13.36 o
  10  -3   3       97.14       92.77     23.38 o
  11  -3   3       26.24       59.00     21.89 o
  -8  -2   3     1004.12     1002.69     55.66 o
  -5  -2   3     4197.21     4171.81    102.42 o
  -4  -2   3      216.35      205.89      8.72 o
  -3  -2   3      914.81      946.26     14.19 o
  -2  -2   3      478.12      439.64      8.10 o
  -1  -2   3    33859.48    32813.93    254.68 o
   0  -2   3       45.35       41.10      3.05 o
   1  -2   3    10346.93    10235.62    124.41 o
   2  -2   3     3632.37     3481.31     57.79 o
   3  -2   3     6208.52     6860.34     75.10 o
   4  -2   3     1311.58     1429.21     20.00 o
   5  -2   3     2399.30     2423.97     40.54 o
   6  -2   3       10.86       18.12      5.40 o
   7  -2   3       49.25       78.36     11.50 o
   8  -2   3      295.33      300.96     31.54 o
   9  -2   3       24.54       23.75     14.84 o
  10  -2   3        1.99       -7.05     12.62 o
  11  -2   3      199.17      168.10     27.83 o
  -8  -1   3     1309.02     1310.70     68.65 o
  -7  -1   3     1536.86     1389.00     67.17 o
  -4  -1   3     2583.24     2766.86     67.91 o
  -3  -1   3      346.10      378.51     15.96 o
  -2  -1   3     1173.04     1241.75     16.81 o
  -1  -1   3    15015.57    14543.37    122.58 o
   0  -1   3      615.69      637.37      8.28 o
   1  -1   3     9286.88     9250.97     86.89 o
   2  -1   3       71.99       79.24      4.18 o
   3  -1   3      198.46      193.16      7.88 o
   4  -1   3     1733.63     2022.63     32.35 o
   5  -1   3        3.70        0.24      3.80 o
   6  -1   3      285.63      300.07     12.99 o
   7  -1   3     1053.00     1112.14     26.65 o
   8  -1   3       96.53       88.11     10.94 o
   9  -1   3      424.22      441.60     31.91 o
  10  -1   3        7.44       -9.28     11.50 o
  11  -1   3        0.78        2.97     14.10 o
 -11   0   3       50.23       31.17     13.73 o
 -10   0   3     1067.29     1145.19     45.27 o
  -9   0   3      171.55      154.77      9.47 o
  -8   0   3      302.08      309.28     10.50 o
  -7   0   3      175.21      171.64     11.87 o
  -6   0   3        0.11       -4.82     12.99 o
  -4   0   3    11557.34    11277.10    252.71 o
  -3   0   3      283.58      257.91     12.62 o
  -2   0   3     4476.95     4751.75     62.19 o
  -1   0   3      906.74      891.76     11.86 o
   0   0   3      815.90      856.90     13.42 o
   1   0   3      951.34      990.89     11.42 o
   2   0   3    21648.48    21248.81    190.71 o
   3   0   3     7601.21     7635.78     71.93 o
   4   0   3     2870.39     2980.15     40.89 o
   5   0   3     1913.92     2034.47     31.30 o
   6   0   3      156.54      182.50     14.36 o
   7   0   3     3103.90     3005.47     52.39 o
   8   0   3     2535.88     2623.75     54.65 o
   9   0   3     1076.04     1131.83     47.13 o
  10   0   3       55.04       43.42     14.47 o
  11   0   3       16.47       19.67     12.99 o
  12   0   3       14.43       13.36     13.36 o
 -11   1   3        2.46        0.37     13.36 o
 -10   1   3      631.43      634.57     37.85 o
  -9   1   3      380.61      399.43     13.79 o
  -8   1   3     1254.71     1235.82     33.57 o
  -7   1   3      252.64      254.37     18.94 o
  -6   1   3     9830.06    10250.10    142.08 o
  -5   1   3     1472.36     1344.88     25.38 o
  -4   1   3     1228.26     1340.60     24.45 o
  -3   1   3      396.20      418.01     11.32 o
  -2   1   3     6970.43     7102.98     71.18 o
  -1   1   3    22525.46    21955.70    214.78 o
   0   1   3      464.23      480.25      8.27 o
   1   1   3    16501.94    15914.17    143.69 o
   2   1   3      834.90      816.74     10.06 o
   3   1   3      145.98      126.98      6.39 o
   4   1   3    11660.81    12173.32    158.69 o
   5   1   3     3382.79     3481.58     51.96 o
   6   1   3     2899.71     2986.41     47.55 o
   7   1   3      904.53      905.73     20.60 o
   8   1   3      273.18      284.91     14.16 o
   9   1   3      301.25      316.33     19.30 o
  10   1   3       39.04       21.89     11.50 o
  11   1   3      776.09      826.05     38.59 o
  12   1   3      117.70      127.28     18.55 o
 -11   2   3       13.67        4.08     17.07 o
 -10   2   3      867.45      836.81     48.98 o
  -9   2   3      446.49      459.78     35.62 o
  -8   2   3      369.69      390.06     23.01 o
  -7   2   3     1098.58     1075.06     27.21 o
  -6   2   3        8.02        6.73      4.62 o
  -5   2   3      443.92      454.28     15.11 o
  -4   2   3     7708.80     7600.23    109.95 o
  -3   2   3     7082.20     7473.40     89.30 o
  -2   2   3     4768.77     5064.06     55.83 o
  -1   2   3    16567.65    16656.69    196.39 o
   0   2   3     1063.27     1060.35     14.37 o
   1   2   3     5388.02     5505.98     53.94 o
   2   2   3     9236.69     9537.26     82.70 o
   3   2   3    20437.43    20487.35    170.57 o
   4   2   3     4440.98     4565.18     50.58 o
   5   2   3       27.23       37.57      4.53 o
   6   2   3      214.59      248.72      9.80 o
   7   2   3      212.97      191.86     16.70 o
   8   2   3      134.42      146.39      9.22 o
   9   2   3      972.88     1013.31     27.34 o
  10   2   3      703.09      705.44     31.17 o
  11   2   3      239.60      213.01     20.04 o
  12   2   3      609.82      601.17     31.54 o
 -11   3   3        3.32      -22.64     16.70 o
 -10   3   3      295.08      317.36     24.86 o
  -9   3   3      169.05      124.32     25.23 o
  -8   3   3      537.18      492.07     42.68 o
  -7   3   3       26.93        7.56      6.24 o
  -6   3   3      215.60      253.25     14.19 o
  -5   3   3      634.94      677.22     23.10 o
  -4   3   3      905.91      879.37     23.50 o
  -3   3   3      247.80      219.20      7.35 o
  -2   3   3     1041.00      982.27     20.17 o
  -1   3   3     2977.28     2929.58     37.25 o
   0   3   3    26206.14    26191.26    260.81 o
   1   3   3    11354.56    11939.73    113.14 o
   2   3   3     2513.19     2509.73     26.94 o
   3   3   3     4876.93     5061.42     47.27 o
   4   3   3     2149.54     2486.37     50.56 o
   5   3   3     1654.51     1615.91     29.26 o
   6   3   3      737.96      668.26     16.60 o
   7   3   3       39.56       30.34      5.04 o
   8   3   3     1570.73     1555.31     29.78 o
   9   3   3      321.08      284.80     23.75 o
  10   3   3       10.94        8.91      8.54 o
  11   3   3      311.66      270.15     19.67 o
  12   3   3      277.38      268.30     21.89 o
 -10   4   3      414.37      429.65     31.44 o
  -9   4   3     1520.06     1585.30     78.30 o
  -8   4   3     1427.68     1350.03     69.02 o
  -7   4   3      115.39      123.94     24.86 o
  -6   4   3       11.92       20.18      6.76 o
  -5   4   3       10.02        3.02      5.36 o
  -4   4   3      581.65      597.23     15.32 o
  -3   4   3      389.64      349.49     19.82 o
  -2   4   3     7499.78     7183.29    320.39 o
  -1   4   3     1515.39     1582.02     23.96 o
   0   4   3     1279.13     1277.65     20.46 o
   1   4   3     2144.63     2218.37     27.00 o
   2   4   3      113.94      129.70      5.97 o
   3   4   3     2748.64     2799.59     30.39 o
   4   4   3     4905.35     5018.61     48.55 o
   5   4   3      944.38      795.28     19.57 o
   6   4   3     1002.42      976.35     40.15 o
   7   4   3      678.28      684.36     18.79 o
   8   4   3      231.64      225.59     13.32 o
   9   4   3     1027.88     1005.74     51.03 o
  10   4   3     1174.40     1046.11     38.59 o
  11   4   3      315.12      325.82     21.15 o
  12   4   3       12.75        4.08      8.91 o
 -10   5   3      451.57      525.09     55.66 o
  -9   5   3      772.79      803.04     59.00 o
  -8   5   3        0.26        1.86     15.59 o
  -7   5   3      954.16      911.03     59.00 o
  -6   5   3     1846.94     1829.48     83.12 o
  -5   5   3      373.79      379.04     26.01 o
  -4   5   3     2043.19     2135.59     37.71 o
  -3   5   3     2831.85     2847.39     45.97 o
  -2   5   3     1013.93     1098.78     24.59 o
  -1   5   3       15.04       19.54      5.48 o
   0   5   3    13055.67    12706.15    126.95 o
   1   5   3      586.00      469.21     19.09 o
   2   5   3      480.42      355.79     10.69 o
   3   5   3     1244.34     1162.74     21.57 o
   4   5   3     1993.25     2137.60     28.63 o
   5   5   3       36.89       30.58      5.01 o
   6   5   3     3031.08     3183.24     51.81 o
   7   5   3     4090.93     4057.81     78.99 o
   8   5   3     2432.91     2394.73     53.62 o
   9   5   3      749.37      716.48     36.74 o
  10   5   3      126.34      118.01     14.84 o
  11   5   3        0.45        5.94      8.91 o
  12   5   3        3.63       14.10     10.76 o
  -9   6   3     1198.00     1255.03     78.67 o
  -8   6   3     3227.76     3365.06    134.34 o
  -7   6   3      956.42      997.86     66.05 o
  -6   6   3      555.95      581.50     56.41 o
  -5   6   3     1227.43     1117.02     32.44 o
  -4   6   3     3588.49     3535.46     85.39 o
  -3   6   3        3.48       -1.46      2.78 o
  -2   6   3     5928.11     5635.45     79.95 o
  -1   6   3      510.11      363.96     14.16 o
   0   6   3      149.25       67.01      7.67 o
   1   6   3     1647.52     1597.02     39.76 o
   2   6   3     4227.79     4320.38     57.76 o
   3   6   3     1462.80     1377.20     23.71 o
   4   6   3    15016.16    15579.91    151.41 o
   5   6   3     3022.43     3015.17     37.79 o
   6   6   3      492.14      453.12     15.06 o
   7   6   3     2228.59     2266.40     53.58 o
   8   6   3      394.26      386.01     20.23 o
   9   6   3     1632.84     1540.03     53.07 o
  10   6   3       12.21       15.21     10.02 o
  11   6   3      460.36      461.27     27.83 o
  12   6   3      317.91      338.06     24.49 o
  -9   7   3       12.84        7.42     21.89 o
  -8   7   3       11.81        2.97     20.04 o
  -7   7   3      634.10      491.33     56.03 o
  -6   7   3     1027.94     1134.43     73.11 o
  -5   7   3     2973.38     3123.11    126.17 o
  -4   7   3      158.65      163.34     12.92 o
  -3   7   3      141.09      141.66     20.97 o
  -2   7   3        0.39       -0.30      4.60 o
  -1   7   3      668.12      731.17     36.97 o
   0   7   3     7485.16     7304.14    110.14 o
   1   7   3     6803.88     6869.30    109.05 o
   2   7   3     4216.30     4153.12     65.90 o
   3   7   3      615.09      542.74     17.24 o
   4   7   3      245.91      204.04     13.85 o
   5   7   3       61.90       60.82      7.19 o
   6   7   3      941.63      894.15     20.71 o
   7   7   3     8604.66     8383.14    122.92 o
   8   7   3     3057.02     3083.40     90.92 o
   9   7   3     1545.74     1540.77     56.03 o
  10   7   3      861.25      812.32     38.22 o
  11   7   3      476.88      446.79     28.95 o
  12   7   3      338.02      329.16     27.83 o
  -8   8   3      150.53      151.03     38.59 o
  -7   8   3      118.08       67.54     28.95 o
  -6   8   3      127.96      167.73     36.37 o
  -5   8   3      441.02      397.81     50.84 o
  -4   8   3      967.32      816.77     61.60 o
  -3   8   3      576.24      588.67     25.92 o
  -2   8   3     1833.69     1839.54     42.00 o
  -1   8   3     2289.28     2361.08     85.72 o
   0   8   3      863.89      932.47     34.65 o
   1   8   3     4708.02     4583.33     97.79 o
   2   8   3       56.16       59.18      9.58 o
   3   8   3     3567.56     3389.87     56.72 o
   4   8   3     4466.45     4342.77     56.31 o
   5   8   3     2992.99     2885.59     41.36 o
   6   8   3      291.66      300.68     12.23 o
   7   8   3      521.50      546.95     27.51 o
   8   8   3        9.75       15.96     10.39 o
   9   8   3        8.42       18.93     11.13 o
  10   8   3     1896.11     1925.22     68.28 o
  11   8   3     1466.02     1470.64     57.89 o
  12   8   3        7.43       24.86     13.36 o
  -8   9   3      367.77      380.74     58.26 o
  -7   9   3       94.30       89.06     32.66 o
  -6   9   3        2.45        1.86     20.04 o
  -5   9   3     1152.50     1212.36     82.01 o
  -4   9   3      396.94      293.90     45.27 o
  -3   9   3      471.57      421.56     53.07 o
  -2   9   3       37.06       62.15     18.74 o
  -1   9   3      673.10      698.80     33.41 o
   0   9   3        8.48        6.51      7.19 o
   1   9   3      540.42      536.51     62.90 o
   2   9   3     2183.29     2109.63     64.94 o
   3   9   3     2751.97     2712.10     68.35 o
   4   9   3     1316.87     1304.82     29.16 o
   5   9   3     1321.63     1335.35     28.96 o
   6   9   3       22.69       17.28      6.93 o
   7   9   3        2.09        4.10      9.83 o
   8   9   3     1350.18     1190.46     52.69 o
   9   9   3      906.24      897.30     45.27 o
  10   9   3      987.99      926.62     46.39 o
  11   9   3       13.16       14.10     13.73 o
  -7  10   3      170.35      123.94     38.22 o
  -6  10   3       74.81       38.22     28.57 o
  -5  10   3     1943.63     1991.28    112.44 o
  -4  10   3      135.39      161.42     38.59 o
  -3  10   3      338.24      282.40     46.39 o
  -2  10   3      327.87      360.71     28.07 o
  -1  10   3     2534.12     2619.76     72.46 o
   0  10   3       73.85       83.80     14.69 o
   1  10   3     2758.62     2771.88     81.45 o
   2  10   3     1642.56     1594.87     78.86 o
   3  10   3      838.71      758.77     34.61 o
   4  10   3       60.64       62.09      9.61 o
   5  10   3     1966.71     1989.24     48.64 o
   6  10   3     1930.75     1995.09     48.42 o
   7  10   3       15.63       13.37      9.16 o
   8  10   3      638.58      620.23     32.87 o
   9  10   3      236.40      224.88     27.46 o
  10  10   3       59.63       62.71     17.81 o
  11  10   3       67.95       76.82     20.04 o
  -6  11   3      315.34      316.91     55.66 o
  -5  11   3      343.90      335.10     56.03 o
  -4  11   3     2515.38     2514.89    129.88 o
  -3  11   3      905.91      889.14     83.50 o
  -2  11   3      939.74     1109.56     81.27 o
  -1  11   3      757.50      715.01     45.09 o
   0  11   3     2063.59     2148.30     65.88 o
   1  11   3      955.22      997.42     41.97 o
   2  11   3      313.73      329.04     27.10 o
   3  11   3     2159.77     2099.66     52.97 o
   4  11   3     1450.18     1454.23     37.58 o
   5  11   3     1267.30     1273.92     39.71 o
   6  11   3      381.08      345.34     23.26 o
   7  11   3      122.23      147.69     27.65 o
   8  11   3      218.84      249.93     24.67 o
   9  11   3      520.66      541.79     39.71 o
  10  11   3      659.35      741.44     46.39 o
  11  11   3     1060.33     1114.76     57.89 o
  -5  12   3       31.78       18.18     30.43 o
  -4  12   3       75.75       46.02     30.43 o
  -3  12   3        0.75       21.89     25.98 o
  -2  12   3       67.70       66.80     30.80 o
  -1  12   3     2932.41     2962.42    139.53 o
   0  12   3      844.93      872.01     43.61 o
   1  12   3      100.47      131.15     19.91 o
   2  12   3       77.59       83.64     16.90 o
   3  12   3       90.53       79.27     13.83 o
   4  12   3     1280.73     1231.05     74.05 o
   5  12   3      501.98      552.25     41.74 o
   6  12   3     1395.84     1478.20     44.95 o
   7  12   3     1835.55     1848.68     74.03 o
   8  12   3       79.07       68.51     16.67 o
   9  12   3      109.51      112.20     18.89 o
  10  12   3        0.48       -7.05     14.10 o
  -4  13   3      338.97      257.54     55.66 o
  -3  13   3       92.94      128.03     42.68 o
  -2  13   3      465.94      526.21     69.39 o
  -1  13   3      430.94      424.53     63.09 o
   0  13   3      523.92      570.37     69.02 o
   1  13   3      232.36      267.41     29.87 o
   2  13   3      763.62      802.29     42.89 o
   3  13   3      910.18      926.51     38.99 o
   4  13   3        2.87        3.24      8.83 o
   5  13   3     1912.78     1870.87     53.85 o
   6  13   3      518.86      519.87     46.02 o
   7  13   3      566.45      578.48     40.20 o
   8  13   3      986.72     1060.67     48.41 o
   9  13   3     1153.48     1235.76     58.08 o
  -3  14   3      113.34      106.87     41.93 o
  -2  14   3        0.53      -14.10     28.57 o
  -1  14   3       13.22      -10.02     26.72 o
   0  14   3      357.29      327.67     56.41 o
   1  14   3     1461.56     1527.80     61.06 o
   2  14   3      456.74      485.12     37.64 o
   3  14   3      125.92      106.54     17.73 o
   4  14   3        7.34       -6.74     10.00 o
   5  14   3        5.92        1.83     10.35 o
   6  14   3      104.82       92.69     19.25 o
   7  14   3      172.85      214.23     27.19 o
   8  14   3       21.81       -1.91     12.90 o
   9  14   3       70.02       82.25     20.06 o
  -1  15   3       37.33        1.48     28.57 o
   2  15   3       31.36       40.85     21.71 o
   3  15   3      277.80      312.12     28.43 o
   4  15   3      124.20      134.35     23.88 o
   5  15   3      132.96       98.70     21.55 o
   6  15   3      233.57      226.39     37.67 o
   7  15   3      180.51      152.50     25.05 o
   1  16   3      234.05      179.61     46.02 o
   2  16   3      816.78      835.33     89.06 o
   3  16   3      713.34      642.90     41.82 o
   4  16   3      178.61      213.36     25.39 o
   5  16   3       68.40       90.96     36.37 o
  -3 -16   4     1255.87     1358.57    106.13 o
  -7 -15   4     1028.01     1221.63    111.70 o
  -6 -15   4     1034.84     1175.81    102.05 o
  -5 -15   4      162.46      154.33     25.74 o
  -4 -15   4      257.04      251.29     31.11 o
  -3 -15   4        1.80       -6.34     14.42 o
  -2 -15   4      935.68      926.46     54.02 o
  -1 -15   4      287.32      320.62     60.49 o
   0 -15   4     1457.22     1284.35    117.26 o
  -8 -14   4     1371.81     1367.36     59.18 o
  -7 -14   4       15.13       16.83     15.41 o
  -6 -14   4       15.30        2.61     14.00 o
  -5 -14   4      457.00      437.03     37.75 o
  -4 -14   4      761.19      799.67     59.75 o
  -3 -14   4      139.41      168.60     40.45 o
  -2 -14   4      178.29      134.58     23.82 o
  -1 -14   4       72.85       72.31     19.32 o
   0 -14   4      141.60       91.29     37.85 o
   1 -14   4        8.65        2.97     25.98 o
   2 -14   4      678.81      812.32     86.84 o
   3 -14   4      381.12      478.34     70.88 o
  -9 -13   4      208.70      277.21     36.74 o
  -8 -13   4       87.76      104.94     21.10 o
  -7 -13   4      261.77      287.83     30.36 o
  -6 -13   4        9.79        7.27     13.09 o
  -5 -13   4      631.59      633.97     39.39 o
  -4 -13   4       39.76       41.66     29.50 o
  -3 -13   4      449.51      386.96     34.50 o
  -2 -13   4       39.85       36.37     15.14 o
  -1 -13   4        1.80       -1.74     10.37 o
   0 -13   4       20.23       -4.32     11.46 o
   1 -13   4      366.18      452.73     61.97 o
   2 -13   4      387.36      430.47     61.60 o
   3 -13   4       75.96      120.23     38.96 o
   4 -13   4        7.98       18.55     27.83 o
 -10 -12   4       38.08       42.68     20.04 o
  -9 -12   4      123.24      110.59     23.75 o
  -8 -12   4      744.85      743.74     43.23 o
  -7 -12   4      634.77      596.02     37.42 o
  -6 -12   4      281.32      276.01     57.52 o
  -5 -12   4       19.24       24.63     12.66 o
  -4 -12   4        1.57      -10.48      9.07 o
  -3 -12   4      315.31      279.29     40.63 o
  -2 -12   4     1289.92     1297.40     73.57 o
  -1 -12   4       36.82       40.32     19.53 o
   0 -12   4      725.77      766.63     41.67 o
   1 -12   4      575.21      704.70     71.62 o
   2 -12   4      114.11      189.63     43.42 o
   3 -12   4       56.61        2.60     22.64 o
   4 -12   4      941.51      870.58     85.72 o
   5 -12   4      574.38      716.58     82.01 o
 -10 -11   4      958.11      973.00     53.44 o
  -9 -11   4      316.49      412.65     38.96 o
  -8 -11   4      155.36      138.62     31.36 o
  -7 -11   4       59.68       65.85     15.96 o
  -6 -11   4      681.41      700.52     37.75 o
  -5 -11   4      345.48      345.62     28.68 o
  -4 -11   4     1941.00     2035.43    107.99 o
  -3 -11   4     2009.97     2038.64     52.99 o
  -2 -11   4       27.44       24.45     10.15 o
  -1 -11   4     1418.38     1275.96     48.77 o
   0 -11   4      197.73      214.74     28.76 o
   1 -11   4      237.57      254.15     25.66 o
   2 -11   4      473.77      390.76     52.69 o
   3 -11   4      243.81      352.91     53.07 o
   4 -11   4     1405.28     1329.62     90.55 o
   5 -11   4        3.78        6.31     25.23 o
   6 -11   4       85.51       75.70     34.88 o
 -11 -10   4      100.00      125.80     23.38 o
 -10 -10   4      198.48      184.80     25.23 o
  -9 -10   4      378.33      389.27     35.62 o
  -8 -10   4     1001.05     1024.95     52.32 o
  -7 -10   4      522.42      566.74     32.75 o
  -6 -10   4      111.29      111.11     16.52 o
  -5 -10   4     1352.78     1281.30     47.17 o
  -4 -10   4        0.65        1.91      7.40 o
  -3 -10   4      139.31      120.58     14.17 o
  -2 -10   4     1795.37     1805.61     56.88 o
  -1 -10   4     2486.12     2436.43     58.27 o
   0 -10   4       17.17       22.81     11.11 o
   1 -10   4       45.77       50.94     13.44 o
   2 -10   4      435.33      478.70     31.17 o
   3 -10   4      552.63      639.02     65.68 o
   4 -10   4     1109.39     1158.92     80.16 o
   5 -10   4     2081.27     2147.14    115.04 o
   6 -10   4     1977.06     1899.62    109.84 o
   7 -10   4       11.86       27.46     24.86 o
 -11  -9   4       61.91       51.95     15.96 o
 -10  -9   4       60.71       84.98     18.93 o
  -9  -9   4      286.66      289.82     28.57 o
  -8  -9   4      541.27      475.00     33.40 o
  -7  -9   4      117.84      111.79     46.57 o
  -6  -9   4      154.44      152.38     18.26 o
  -5  -9   4      454.04      418.32     19.42 o
  -4  -9   4      169.81      156.09     12.69 o
  -3  -9   4       12.32       10.71      6.10 o
  -2  -9   4     2125.87     2066.35     49.58 o
  -1  -9   4      989.95      881.56     30.88 o
   0  -9   4     1872.42     1787.82     54.39 o
   1  -9   4     3424.85     3434.97     84.56 o
   2  -9   4     4979.37     4902.87    110.26 o
   3  -9   4     1189.71     1098.40     43.64 o
   4  -9   4        3.06       12.25     17.44 o
   5  -9   4     1006.98      947.40     71.62 o
   6  -9   4     1604.94     1675.48     97.23 o
   7  -9   4     2444.87     2564.24    126.17 o
   8  -9   4      123.44      132.11     37.48 o
 -11  -8   4       12.14       10.39     11.87 o
 -10  -8   4       25.68       25.98     13.36 o
  -9  -8   4      455.22      429.35     28.95 o
  -8  -8   4       78.10       93.52     16.33 o
  -7  -8   4      713.56      739.21     37.85 o
  -6  -8   4     1475.48     1474.20     32.82 o
  -5  -8   4     1207.25     1229.53     28.11 o
  -4  -8   4      155.32      182.01     15.60 o
  -3  -8   4        2.68       -1.83      4.39 o
  -2  -8   4       52.37       69.07      8.78 o
  -1  -8   4      956.83      970.83     30.42 o
   0  -8   4     1669.79     1554.57    117.45 o
   1  -8   4      529.49      541.12     29.50 o
   2  -8   4      484.38      468.30     35.81 o
   3  -8   4       14.17       17.58      9.60 o
   4  -8   4      113.37      130.62     29.69 o
   5  -8   4        7.70        7.42     15.21 o
   6  -8   4      168.69      166.99     35.25 o
   7  -8   4        2.56       -7.79     17.44 o
   8  -8   4       72.30       32.28     24.86 o
 -12  -7   4      130.23      122.46     17.81 o
 -11  -7   4      327.46      339.92     24.49 o
 -10  -7   4      243.32      231.56     22.27 o
  -9  -7   4        7.63        9.65      9.65 o
  -8  -7   4       31.63       44.16     12.25 o
  -7  -7   4      869.64      817.40     29.55 o
  -6  -7   4      146.84      183.38     13.28 o
  -5  -7   4      761.44      752.74     22.34 o
  -4  -7   4       45.44       39.57      6.86 o
  -3  -7   4      132.46      108.68      9.51 o
  -2  -7   4       23.20        5.26      6.11 o
  -1  -7   4      414.36      565.68     41.78 o
   0  -7   4       15.97       30.53      8.45 o
   1  -7   4      567.58      567.53     44.72 o
   2  -7   4       47.14       49.93      8.28 o
   3  -7   4      734.67      720.37     24.25 o
   4  -7   4      229.20      239.11     21.75 o
   5  -7   4       53.40       79.78     24.86 o
   6  -7   4      527.92      407.83     48.98 o
   7  -7   4      312.42      352.91     47.13 o
   8  -7   4       61.60       48.24     24.12 o
   9  -7   4       84.76       22.64     23.01 o
 -12  -6   4      288.73      304.67     21.15 o
 -11  -6   4      570.17      541.05     27.46 o
 -10  -6   4        9.87      -10.39      7.79 o
  -9  -6   4      342.30      316.91     21.15 o
  -8  -6   4      125.92      137.31     12.63 o
  -7  -6   4        4.19        3.30      5.83 o
  -6  -6   4     3769.06     3618.18     58.08 o
  -5  -6   4     3373.61     3360.90     47.93 o
  -4  -6   4      209.92      195.78     10.65 o
  -3  -6   4      835.01      912.62     46.77 o
  -2  -6   4      376.42      449.49     17.06 o
  -1  -6   4      528.35      470.19     16.60 o
   0  -6   4      845.23      770.35     21.87 o
   1  -6   4     3340.30     3341.29     58.62 o
   2  -6   4      296.10      262.74     15.31 o
   3  -6   4      115.46      163.53     26.04 o
   4  -6   4     2028.62     1933.49     42.06 o
   5  -6   4      283.85      303.18     38.22 o
   6  -6   4      383.50      325.08     41.56 o
   7  -6   4       72.05       85.72     25.61 o
   8  -6   4      934.54      849.06     61.23 o
   9  -6   4      299.08      314.69     45.27 o
 -11  -5   4      445.89      465.72     21.89 o
 -10  -5   4      401.23      433.43     21.52 o
  -9  -5   4      260.01      277.59     14.20 o
  -8  -5   4      424.83      424.80     24.86 o
  -7  -5   4        3.98        7.46      4.99 o
  -6  -5   4      273.98      299.49     24.86 o
  -5  -5   4      589.10      592.49     20.33 o
  -4  -5   4     3042.94     3021.05     43.67 o
  -3  -5   4     4485.59     4055.72    126.76 o
  -2  -5   4      425.53      529.67     15.31 o
  -1  -5   4      370.35      403.71     16.96 o
   0  -5   4        1.89       -0.10      3.32 o
   1  -5   4     1447.20     1439.51     30.96 o
   2  -5   4     2648.49     2715.46     72.82 o
   3  -5   4       64.29       88.90      9.12 o
   4  -5   4     8296.09     8331.65    122.57 o
   5  -5   4       25.39       28.26      6.60 o
   6  -5   4      456.58      418.22     43.05 o
   7  -5   4      310.23      333.24     40.82 o
   8  -5   4      642.15      679.84     51.95 o
   9  -5   4      886.07      899.53     61.23 o
  10  -5   4      841.68      808.98     60.49 o
 -10  -4   4      243.21      232.80     10.84 o
  -9  -4   4      312.97      324.83     20.60 o
  -8  -4   4      652.84      684.63     18.43 o
  -7  -4   4      153.62      143.65     13.73 o
  -6  -4   4       39.04       41.33      5.53 o
  -5  -4   4       36.92       44.42     10.76 o
  -4  -4   4      300.19      350.65     14.29 o
  -3  -4   4        2.27        1.65      2.47 o
  -2  -4   4     2960.29     2896.01     34.50 o
  -1  -4   4      712.80      606.23     13.19 o
   0  -4   4     6712.56     6791.26     84.67 o
   1  -4   4       68.09       56.87      5.70 o
   2  -4   4     1106.54     1094.14     27.77 o
   3  -4   4       87.35       78.96     10.25 o
   4  -4   4      646.97      618.77     19.09 o
   5  -4   4     2598.30     2603.22     47.33 o
   6  -4   4     1639.38     1634.84     46.26 o
   7  -4   4      249.32      301.33     36.37 o
   8  -4   4        2.10       -0.74     13.36 o
   9  -4   4       17.24       11.87     16.33 o
  10  -4   4        6.06       20.41     18.18 o
  -7  -3   4     1159.24     1134.35     22.02 o
  -6  -3   4      161.76      183.21      6.79 o
  -5  -3   4      827.57      834.16     16.80 o
  -4  -3   4      136.54      192.71      7.95 o
  -3  -3   4      181.92      205.48      6.86 o
  -2  -3   4     2502.96     2441.41     31.51 o
  -1  -3   4     4380.65     4698.38     46.27 o
   0  -3   4     2115.26     2207.81     26.15 o
   1  -3   4     1147.18     1174.73     20.08 o
   2  -3   4     7859.40     8174.85     90.34 o
   3  -3   4     4768.79     5341.88     87.03 o
   4  -3   4     2122.26     2099.18     32.87 o
   5  -3   4      130.32      117.96     11.19 o
   6  -3   4        5.32       -1.54      5.15 o
   7  -3   4      283.12      262.04     42.12 o
   8  -3   4      224.51      266.81     32.66 o
   9  -3   4        9.32       -2.97     12.99 o
  10  -3   4      213.07      143.98     27.09 o
  11  -3   4       45.14       73.48     22.64 o
  -8  -2   4      862.51      859.82     54.92 o
  -6  -2   4      353.24      369.24     19.67 o
  -5  -2   4     1097.43     1079.39     22.68 o
  -4  -2   4     4003.08     4458.44     60.85 o
  -3  -2   4      488.91      468.24     10.28 o
  -2  -2   4    11409.62    11008.84     94.85 o
  -1  -2   4     3507.25     3888.99     35.51 o
   0  -2   4     3002.10     3105.02     34.23 o
   1  -2   4      905.63      998.63     15.98 o
   2  -2   4      231.54      245.79      9.71 o
   3  -2   4     2264.15     2457.74     35.07 o
   4  -2   4       36.40       28.05      4.22 o
   5  -2   4      219.39      224.91     12.24 o
   6  -2   4     1782.96     1737.90     33.96 o
   7  -2   4     1531.88     1421.58     54.74 o
   8  -2   4      164.62      164.02     24.86 o
   9  -2   4      334.01      343.26     34.88 o
  10  -2   4       78.36       69.77     20.78 o
  11  -2   4      156.52      215.23     30.43 o
  -9  -1   4        3.01       -4.08     18.18 o
  -8  -1   4      743.44      712.12     53.81 o
  -7  -1   4     1408.92     1512.57     73.85 o
  -6  -1   4      140.79      181.83     12.62 o
  -5  -1   4      583.86      614.16     23.38 o
  -4  -1   4       41.32       50.38      2.71 o
  -3  -1   4       32.99       34.30      3.70 o
  -2  -1   4     4723.63     4974.47     47.04 o
  -1  -1   4    38350.40    36294.63    323.67 o
   0  -1   4    18515.56    17792.16    140.49 o
   1  -1   4      224.00      211.05      6.42 o
   2  -1   4    25978.29    25748.17    255.81 o
   3  -1   4      600.75      711.44     13.39 o
   4  -1   4       42.44       42.35      3.63 o
   5  -1   4      375.44      377.12     13.21 o
   6  -1   4     1461.65     1372.42     27.40 o
   7  -1   4        7.12       10.28      5.69 o
   8  -1   4      175.73      167.50     14.16 o
   9  -1   4     1580.38     1416.09     60.12 o
  10  -1   4       53.19       59.37     17.07 o
  11  -1   4       75.09       88.32     20.78 o
 -11   0   4      603.59      656.83     35.25 o
 -10   0   4        8.47       24.12     12.25 o
  -9   0   4      165.78      169.13     10.00 o
  -8   0   4      676.83      643.60     13.97 o
  -7   0   4      663.19      614.53     12.62 o
  -6   0   4      338.36      308.78      7.61 o
  -5   0   4     1114.21     1115.79     24.86 o
  -4   0   4     1115.96     1215.31     19.08 o
  -3   0   4       21.83       21.70      2.52 o
  -2   0   4     4796.84     4924.40     46.23 o
  -1   0   4      550.67      617.61     10.10 o
   0   0   4       17.40        8.98      1.79 o
   1   0   4    21677.38    21593.63    158.85 o
   2   0   4      816.12      771.01     13.36 o
   3   0   4      662.53      622.18     10.66 o
   4   0   4     3207.89     3522.27     54.77 o
   5   0   4      200.74      294.06     10.97 o
   6   0   4      289.08      295.87     12.69 o
   7   0   4      999.14     1037.95     25.08 o
   8   0   4     1062.31     1042.05     34.14 o
   9   0   4      228.83      202.62     22.64 o
  10   0   4       17.36       13.36     10.76 o
  11   0   4       18.77       12.25     12.99 o
  12   0   4       55.43       99.45     20.41 o
 -11   1   4      723.61      679.47     40.82 o
 -10   1   4     1292.45     1440.58     59.75 o
  -9   1   4      587.99      564.80     37.79 o
  -8   1   4        7.36        0.19      4.18 o
  -7   1   4      864.34      840.55     18.09 o
  -6   1   4      179.34      162.90     10.39 o
  -5   1   4     6451.70     6694.41     82.83 o
  -4   1   4      667.04      593.25     13.31 o
  -3   1   4      660.16      679.90     14.24 o
  -2   1   4     8591.69     8882.86     89.47 o
  -1   1   4    32937.22    32809.71    319.88 o
   0   1   4        3.50        6.49      1.60 o
   1   1   4     1916.93     1972.39     22.99 o
   2   1   4     1835.51     1844.80     23.92 o
   3   1   4      593.01      597.44      9.02 o
   4   1   4      163.32      104.90      7.16 o
   5   1   4        9.01       15.84      4.04 o
   6   1   4      549.22      560.43     19.92 o
   7   1   4      365.11      336.23     13.25 o
   8   1   4      676.19      730.03     23.86 o
   9   1   4      956.84     1019.07     58.63 o
  10   1   4     1259.64     1261.34     49.73 o
  11   1   4      115.64       69.39     15.21 o
  12   1   4      130.74      155.49     21.15 o
 -11   2   4       30.08       36.74     19.67 o
 -10   2   4       33.20       39.34     19.30 o
  -9   2   4     1589.22     1598.34     45.21 o
  -8   2   4      365.82      424.08     22.92 o
  -7   2   4       26.50       43.38      7.22 o
  -6   2   4      517.76      543.24     36.12 o
  -5   2   4      412.21      397.60     19.19 o
  -4   2   4      438.17      508.88     15.87 o
  -3   2   4      592.00      652.34     16.37 o
  -2   2   4     6969.02     7110.85     74.63 o
  -1   2   4    26677.35    26072.77    255.98 o
   0   2   4      293.29      299.26      6.94 o
   1   2   4     5053.83     5225.30     52.62 o
   2   2   4     2184.16     2173.11     24.79 o
   3   2   4      188.45      231.25      5.60 o
   4   2   4     3085.24     3408.89     45.21 o
   5   2   4     1768.63     1908.28     25.69 o
   6   2   4    11067.82    11476.59    153.82 o
   7   2   4       13.44       17.88      6.75 o
   8   2   4       14.23       14.52      6.13 o
   9   2   4       40.84       37.93     10.21 o
  10   2   4       64.86       54.55     12.25 o
  11   2   4      479.54      506.91     28.95 o
  12   2   4      308.50      360.33     26.72 o
 -11   3   4        5.86       20.78     21.52 o
 -10   3   4       17.16       13.17     11.55 o
  -9   3   4      198.23      244.38     21.55 o
  -8   3   4      492.95      477.63     35.56 o
  -7   3   4       19.09       18.92      8.40 o
  -6   3   4       48.55       45.09     12.11 o
  -5   3   4      998.41     1042.56     27.44 o
  -4   3   4        8.99        0.28      4.05 o
  -3   3   4     3537.23     3670.16     50.86 o
  -2   3   4     1716.41     1789.20     30.53 o
  -1   3   4     1935.78     1817.58     24.10 o
   0   3   4     3705.85     3768.35     41.90 o
   1   3   4     1041.92     1058.18     19.53 o
   2   3   4    15536.84    15762.88    136.00 o
   3   3   4     1975.57     2259.99     23.29 o
   4   3   4    13274.20    14163.67    121.24 o
   5   3   4        5.49       17.09      3.65 o
   6   3   4      587.18      576.74     16.33 o
   7   3   4      656.75      653.65     17.95 o
   8   3   4     2348.02     2445.46     51.93 o
   9   3   4        5.13        3.39      6.15 o
  10   3   4        6.36       10.39      8.91 o
  11   3   4       13.18        7.05      9.28 o
  12   3   4       98.93       97.60     15.96 o
 -10   4   4      205.60      221.75     32.28 o
  -9   4   4        0.50        1.04     10.77 o
  -8   4   4       16.38       21.52     16.33 o
  -7   4   4     1716.54     1643.42     68.65 o
  -6   4   4      334.71      337.13     18.07 o
  -5   4   4     2368.33     2366.75     50.20 o
  -4   4   4     2201.59     2345.29     37.85 o
  -3   4   4      856.16      853.95     20.25 o
  -2   4   4     1397.11     1434.09     64.01 o
  -1   4   4       60.96       55.52      5.04 o
   0   4   4     4919.93     4961.21     54.66 o
   1   4   4     7622.40     7482.90     76.71 o
   2   4   4    14679.42    15110.57    195.33 o
   3   4   4      167.70      177.85     10.14 o
   4   4   4     4100.51     4331.09     47.23 o
   5   4   4      105.35      105.88      7.28 o
   6   4   4      205.30      155.14      8.02 o
   7   4   4      560.45      561.81     29.12 o
   8   4   4      177.92      165.12     13.11 o
   9   4   4      325.98      334.91     17.57 o
  10   4   4       19.17       24.86      9.28 o
  11   4   4      109.04       95.74     14.84 o
  12   4   4       35.75       18.93     11.13 o
 -10   5   4      287.55      251.70     27.47 o
  -9   5   4      605.51      653.49     60.49 o
  -8   5   4     1406.38     1639.11     83.50 o
  -7   5   4        5.91      -13.36     13.73 o
  -6   5   4        2.58        2.45     11.97 o
  -5   5   4      377.62      373.85     19.91 o
  -4   5   4     1827.66     1831.70     64.33 o
  -3   5   4      305.54      313.30     18.61 o
  -2   5   4      381.09      339.14     20.51 o
  -1   5   4      887.36      805.79     19.72 o
   0   5   4        2.95       -1.81      2.74 o
   1   5   4     1327.68     1348.09     27.99 o
   2   5   4      742.48      755.46     14.47 o
   3   5   4      287.77      458.22     14.44 o
   4   5   4      461.85      450.30     12.31 o
   5   5   4     1354.79     1355.04     20.36 o
   6   5   4      303.97      273.17     13.59 o
   7   5   4     1645.71     1707.10     35.50 o
   8   5   4       10.00       10.51      6.57 o
   9   5   4      453.34      467.20     25.98 o
  10   5   4       46.65       54.55     11.87 o
  11   5   4        8.17        2.60      9.28 o
  12   5   4      138.59      132.11     17.81 o
  -9   6   4       17.06       18.93     24.12 o
  -8   6   4       59.59       50.84     24.12 o
  -7   6   4      814.25      821.97     60.49 o
  -6   6   4     6364.73     6609.14    205.96 o
  -5   6   4     4471.94     4629.87     69.70 o
  -4   6   4      934.94      993.65     24.62 o
  -3   6   4       49.91       37.71      8.62 o
  -2   6   4      204.24      184.90     11.49 o
  -1   6   4     2881.35     3079.79     50.21 o
   0   6   4     4376.78     4333.82     64.16 o
   1   6   4      512.62      375.35     11.76 o
   2   6   4     1195.52     1049.27     22.60 o
   3   6   4       59.36       86.28      7.49 o
   4   6   4       12.96        9.22      3.86 o
   5   6   4      299.70      321.49     11.71 o
   6   6   4        3.57        2.56      4.12 o
   7   6   4     3744.45     3862.23     63.13 o
   8   6   4     1336.34     1361.75     39.23 o
   9   6   4      548.05      617.87     31.54 o
  10   6   4      115.68      116.52     16.70 o
  11   6   4        0.04        4.82      9.65 o
  12   6   4       16.45       -3.34     10.39 o
  -9   7   4      621.65      614.16     66.80 o
  -8   7   4      277.19      253.46     42.68 o
  -7   7   4     1197.66     1101.40     74.96 o
  -6   7   4      388.21      405.60     50.84 o
  -5   7   4      129.42      115.41     28.95 o
  -4   7   4     1073.77      995.21     27.76 o
  -3   7   4     1116.67     1078.43     28.95 o
  -2   7   4     2411.43     2467.40     57.37 o
  -1   7   4       31.54       34.75      6.38 o
   0   7   4     1386.05     1475.90     43.48 o
   1   7   4     1085.60     1101.13     36.16 o
   2   7   4     1967.86     1864.03     34.24 o
   3   7   4     5784.35     5637.94     73.18 o
   4   7   4      666.63      587.49     17.54 o
   5   7   4     1647.99     1573.79     28.54 o
   6   7   4      328.66      293.45     11.27 o
   7   7   4        5.41        0.56      5.28 o
   8   7   4        1.14        1.48      8.54 o
   9   7   4     1723.71     1756.00     62.34 o
  10   7   4     2469.12     2505.61     79.78 o
  11   7   4      189.69      223.40     23.38 o
  12   7   4       15.39        1.48     11.50 o
  -8   8   4       11.97       32.28     27.09 o
  -7   8   4        5.30       -7.79     19.30 o
  -6   8   4     1516.87     1606.46     93.52 o
  -5   8   4       61.35       74.22     27.09 o
  -4   8   4     1686.17     1839.87     95.74 o
  -3   8   4       52.91       45.20      8.72 o
  -2   8   4      296.90      287.27     17.76 o
  -1   8   4     1893.76     1878.91     53.52 o
   0   8   4     1462.51     1301.42     42.44 o
   1   8   4     1904.97     1874.70     52.96 o
   2   8   4     2709.92     2651.25     65.21 o
   3   8   4      177.58      221.88     18.43 o
   4   8   4       35.71       27.22      8.62 o
   5   8   4     1245.54     1182.64     23.96 o
   6   8   4     1249.00     1235.59     25.20 o
   7   8   4       41.39       59.78     15.96 o
   8   8   4     1479.97     1493.27     57.89 o
   9   8   4      367.35      369.98     28.20 o
  10   8   4       42.89       47.87     15.59 o
  11   8   4      195.98      217.46     25.23 o
  12   8   4      597.41      662.03     38.22 o
  -8   9   4       69.98       38.22     29.69 o
  -7   9   4       21.85        8.54     24.12 o
  -6   9   4      264.47      281.29     48.61 o
  -5   9   4       80.96       59.37     25.61 o
  -4   9   4      177.05      154.00     34.51 o
  -3   9   4      887.46      913.26     67.54 o
  -2   9   4      579.74      590.28     30.31 o
  -1   9   4      359.01      354.84     24.49 o
   0   9   4       55.84       41.48     10.22 o
   1   9   4      145.67      137.51     20.22 o
   2   9   4      469.02      462.13     24.90 o
   3   9   4        4.33        2.79      6.41 o
   4   9   4     1489.97     1530.63     32.20 o
   5   9   4      687.75      633.72     25.71 o
   6   9   4      271.18      270.84     16.52 o
   7   9   4       34.62       30.34     11.50 o
   8   9   4       74.96       77.56     17.07 o
   9   9   4      104.69       83.87     17.44 o
  10   9   4        6.90        0.37     11.50 o
  11   9   4     1325.72     1454.31     61.23 o
  -7  10   4        1.78        4.82     24.12 o
  -6  10   4       26.07       -6.31     21.89 o
  -5  10   4      131.74      200.76     43.42 o
  -4  10   4      983.24     1006.77     76.82 o
  -3  10   4     1132.63     1149.27     80.16 o
  -2  10   4     1666.52     1788.08     57.59 o
  -1  10   4       45.56       23.17     14.10 o
   0  10   4     1712.37     1722.67     55.24 o
   1  10   4       77.88       87.55     24.12 o
   2  10   4     1076.19     1127.29     62.69 o
   3  10   4        7.81       10.98      7.54 o
   4  10   4     1488.63     1419.89     35.38 o
   5  10   4      104.52       70.95     11.48 o
   6  10   4     1455.31     1480.80     54.26 o
   7  10   4       38.29       56.09     12.55 o
   8  10   4      501.74      471.77     28.76 o
   9  10   4      300.63      250.49     28.95 o
  10  10   4      245.57      166.25     24.49 o
  11  10   4       50.64       46.76     17.44 o
  -6  11   4      897.20      786.71     84.61 o
  -5  11   4     1054.15     1256.14    107.99 o
  -4  11   4     1041.95     1062.43     94.63 o
  -3  11   4      119.00      187.77     41.93 o
  -2  11   4     1868.52     1585.67     97.60 o
  -1  11   4     2115.52     2155.89     72.18 o
   0  11   4     1829.84     1831.43     59.86 o
   1  11   4      912.65      912.95     41.01 o
   2  11   4       38.62       36.64     10.53 o
   3  11   4     2134.80     2045.33     52.34 o
   4  11   4     1497.44     1516.09     62.61 o
   5  11   4     3644.27     3629.79     75.01 o
   6  11   4     1874.75     1859.38     48.88 o
   7  11   4        3.70        7.89     14.29 o
   8  11   4       61.05       57.04     14.60 o
   9  11   4       33.84       30.06     16.33 o
  10  11   4        0.76        5.20     14.10 o
  11  11   4      102.50      152.89     25.98 o
  -5  12   4      485.66      557.75     74.96 o
  -4  12   4      108.43      123.20     39.34 o
  -3  12   4      678.08      722.14     79.78 o
  -2  12   4      779.83      809.35     81.64 o
  -1  12   4      269.58      285.74     50.47 o
   0  12   4       69.49       91.00     44.72 o
   1  12   4     2330.48     2418.11     73.38 o
   2  12   4      833.66      867.37     35.52 o
   3  12   4       96.88      125.73     16.17 o
   4  12   4      457.93      408.74     27.03 o
   5  12   4     1487.28     1434.72     45.73 o
   6  12   4      140.65      125.29     16.49 o
   7  12   4      505.73      524.35     36.63 o
   8  12   4     2574.87     2664.82     77.11 o
   9  12   4      681.36      790.19     50.65 o
  10  12   4      939.99     1033.49     57.89 o
  -4  13   4       79.17       32.28     33.03 o
  -3  13   4      121.76      114.67     39.34 o
  -2  13   4      151.68      128.40     38.96 o
  -1  13   4      427.62      401.15     61.23 o
   0  13   4      217.64      206.70     45.27 o
   1  13   4      141.54      172.94     24.05 o
   2  13   4       13.31        9.93     10.53 o
   3  13   4      171.59      146.12     28.95 o
   4  13   4      174.32      203.09     20.79 o
   5  13   4      545.85      503.90     50.72 o
   6  13   4     2576.28     2542.34     97.78 o
   7  13   4      151.40      177.90     23.98 o
   8  13   4     1189.68     1195.07     51.09 o
   9  13   4      445.43      468.25     47.13 o
  -3  14   4       40.59       15.96     31.54 o
  -2  14   4       46.34       -5.20     26.72 o
  -1  14   4      282.01      315.80     58.26 o
   0  14   4      254.76      289.45     54.18 o
   1  14   4       38.99       37.73     19.65 o
   2  14   4      932.13      923.00     61.79 o
   3  14   4     1384.08     1382.83     56.16 o
   4  14   4      121.26      132.05     19.02 o
   5  14   4      154.31      207.80     39.71 o
   6  14   4      114.10      132.63     21.84 o
   7  14   4       16.00       35.44     15.31 o
   8  14   4        1.64        9.70     13.80 o
   9  14   4      472.15      454.05     38.22 o
  -1  15   4        9.33       11.50     28.57 o
   0  15   4      234.91      259.76     52.69 o
   1  15   4      468.56      386.31     60.12 o
   2  15   4     1060.62     1106.98     52.16 o
   3  15   4      264.55      238.58     34.56 o
   4  15   4      193.33      175.19     22.64 o
   5  15   4       76.61       83.15     20.18 o
   6  15   4       45.36       14.44     18.74 o
   7  15   4       21.37       33.20     28.57 o
   1  16   4       35.49       21.15     27.46 o
   2  16   4        0.80       17.81     27.83 o
   3  16   4      718.76      819.14     64.39 o
   4  16   4      768.31      886.95     45.78 o
   5  16   4      307.88      402.27     71.81 o
  -6 -15   5      119.38      114.78     24.90 o
  -5 -15   5      571.99      632.31     47.84 o
  -4 -15   5      451.28      490.19     43.17 o
  -3 -15   5     1548.27     1532.04     76.63 o
  -2 -15   5       12.58       23.57     17.44 o
  -1 -15   5       18.98       12.62     31.54 o
   0 -15   5       29.06       63.46     38.59 o
   1 -15   5      101.11       56.03     37.11 o
  -8 -14   5      159.67      129.86     30.80 o
  -7 -14   5      295.05      326.88     45.27 o
  -6 -14   5      551.42      619.13     44.96 o
  -5 -14   5      601.63      667.62     46.66 o
  -4 -14   5      249.43      250.59     28.96 o
  -3 -14   5      185.49      207.68     27.99 o
  -2 -14   5     1031.56      973.34     96.85 o
  -1 -14   5      247.00      288.23     32.81 o
   0 -14   5      213.58      243.81     52.32 o
   1 -14   5      808.25      854.99     86.84 o
   2 -14   5      525.59      541.79     73.11 o
  -9 -13   5      464.14      575.56     52.69 o
  -8 -13   5      153.09      140.00     25.05 o
  -7 -13   5       36.73       28.57     15.33 o
  -6 -13   5       15.56       20.21     16.70 o
  -5 -13   5      200.63      181.59     36.55 o
  -4 -13   5        9.73       16.35     12.77 o
  -3 -13   5     2690.42     2555.92    109.10 o
  -2 -13   5        7.80        6.28     12.47 o
  -1 -13   5      132.19      128.69     18.70 o
   0 -13   5      134.40      157.89     42.12 o
   1 -13   5      125.14      125.80     36.37 o
   2 -13   5        2.89       -6.68     24.86 o
   3 -13   5      209.68      156.23     44.16 o
   4 -13   5      438.49      416.36     64.20 o
  -9 -12   5        5.55        1.48     14.84 o
  -8 -12   5       40.45       71.42     17.38 o
  -7 -12   5       84.13       77.70     17.26 o
  -6 -12   5      197.75      210.13     25.21 o
  -5 -12   5     1097.91     1017.30     46.24 o
  -4 -12   5     1855.50     1854.02     64.17 o
  -3 -12   5     3152.46     2979.22    104.28 o
  -2 -12   5      367.16      356.08     26.05 o
  -1 -12   5       92.10      100.38     16.13 o
   0 -12   5     1010.55     1102.76     54.99 o
   1 -12   5      263.13      253.46     44.90 o
   2 -12   5      309.15      315.06     49.73 o
   3 -12   5      143.52      194.45     44.53 o
   4 -12   5       78.26       68.28     31.91 o
   5 -12   5      761.08      812.69     86.84 o
 -10 -11   5       10.99      -13.73     14.84 o
  -9 -11   5      665.08      675.39     44.90 o
  -8 -11   5     2091.16     2212.21     69.70 o
  -7 -11   5     1794.06     1792.73     60.91 o
  -6 -11   5      981.25      960.31     42.83 o
  -5 -11   5     1132.84     1142.10     46.93 o
  -4 -11   5      828.19      838.18     42.08 o
  -3 -11   5      188.32      212.97     20.39 o
  -2 -11   5     5325.58     5451.59    102.78 o
  -1 -11   5     2093.69     2103.85     55.96 o
   0 -11   5     1031.33     1034.93     94.26 o
   1 -11   5      151.35      137.13     20.33 o
   2 -11   5     1132.84     1118.47     77.56 o
   3 -11   5        6.49       -5.20     19.30 o
   4 -11   5     1104.52     1183.78     85.35 o
   5 -11   5      503.70      532.89     65.31 o
   6 -11   5      638.66      601.91     73.48 o
 -11 -10   5      223.55      277.95     31.91 o
 -10 -10   5      587.78      567.40     38.96 o
  -9 -10   5     1650.77     1696.26     70.14 o
  -8 -10   5       29.39       28.95     14.47 o
  -7 -10   5       68.27       63.61     14.41 o
  -6 -10   5        4.42        9.39      9.44 o
  -5 -10   5     1386.35     1352.76     49.03 o
  -4 -10   5      217.77      211.12     17.72 o
  -3 -10   5     2073.22     2066.55     60.08 o
  -2 -10   5      542.08      559.43     27.28 o
  -1 -10   5      360.39      332.85     23.08 o
   0 -10   5     1394.77     1456.83     51.16 o
   1 -10   5      459.58      446.29     31.47 o
   2 -10   5     1391.95     1396.18     69.21 o
   3 -10   5      361.38      340.29     48.24 o
   4 -10   5      358.15      341.40     51.21 o
   5 -10   5       42.77       50.10     27.83 o
   6 -10   5       47.18       14.10     24.86 o
   7 -10   5     1022.96     1282.86     91.66 o
 -11  -9   5       87.01       97.23     19.67 o
 -10  -9   5       64.13       52.69     17.07 o
  -9  -9   5      168.23      233.42     27.09 o
  -8  -9   5     3149.55     3164.30    100.19 o
  -7  -9   5      910.36      888.64     37.24 o
  -6  -9   5     1384.49     1309.25     71.06 o
  -5  -9   5       62.61       67.89     34.33 o
  -4  -9   5     1138.80     1093.22     29.45 o
  -3  -9   5     1107.42     1240.48     66.43 o
  -2  -9   5     1266.22     1265.93     36.97 o
  -1  -9   5     1596.04     1639.53     43.88 o
   0  -9   5     1029.71      991.64     39.13 o
   1  -9   5       44.53       68.93     14.29 o
   2  -9   5      580.05      557.32     32.33 o
   3  -9   5       79.64       63.83     24.12 o
   4  -9   5      571.72      600.80     63.46 o
   5  -9   5      676.80      643.10     66.43 o
   6  -9   5     1087.35      962.61     73.85 o
   7  -9   5       46.43       17.81     24.86 o
   8  -9   5      114.34       27.09     26.72 o
 -11  -8   5      223.45      281.29     27.46 o
 -10  -8   5       37.36       24.86     12.99 o
  -9  -8   5      162.26      175.16     21.52 o
  -8  -8   5      700.61      706.19     37.85 o
  -7  -8   5      105.20       95.74     17.07 o
  -6  -8   5       18.96        7.88      8.24 o
  -5  -8   5     1216.21     1122.30     31.66 o
  -4  -8   5       61.76       64.66     10.26 o
  -3  -8   5     1112.56     1116.45     35.09 o
  -2  -8   5       67.19       61.21     14.60 o
  -1  -8   5        0.02        0.92      5.68 o
   0  -8   5      112.48       95.01     13.66 o
   1  -8   5     2073.84     2077.32     62.90 o
   2  -8   5       24.02       20.15      9.44 o
   3  -8   5       69.14       80.35     19.48 o
   4  -8   5     1049.86      938.12     64.94 o
   5  -8   5      416.12      492.81     54.92 o
   6  -8   5      182.85      196.68     38.59 o
   7  -8   5      364.09      315.06     48.24 o
   8  -8   5      801.24      870.95     79.41 o
 -11  -7   5      198.49      201.87     21.52 o
 -10  -7   5       22.04        9.65     10.02 o
  -9  -7   5      670.92      671.30     33.77 o
  -8  -7   5      165.70      188.89     20.04 o
  -7  -7   5     1085.17     1078.64     57.89 o
  -6  -7   5      528.87      519.87     21.82 o
  -5  -7   5     3393.16     3385.31     52.15 o
  -4  -7   5      861.10      809.60     21.65 o
  -3  -7   5       10.85       -0.33      4.04 o
  -2  -7   5     2133.12     2278.04     42.50 o
  -1  -7   5      743.20      737.05     25.00 o
   0  -7   5     4271.07     4270.00     91.03 o
   1  -7   5     1345.33     1269.21     41.00 o
   2  -7   5     1348.91     1372.15     44.31 o
   3  -7   5        5.96        9.18      6.21 o
   5  -7   5      577.72      506.91     52.32 o
   6  -7   5       87.39       29.69     20.04 o
   7  -7   5      199.98      190.37     35.62 o
   8  -7   5      301.55      323.96     46.39 o
   9  -7   5        4.06        1.11     20.78 o
 -12  -6   5       93.20      107.99     15.59 o
 -11  -6   5       96.36      109.10     15.59 o
 -10  -6   5      313.77      313.57     21.52 o
  -9  -6   5      544.71      580.02     28.57 o
  -8  -6   5     2660.12     2757.64     60.28 o
  -7  -6   5      132.47      136.14     12.57 o
  -6  -6   5     3637.62     3572.27     58.25 o
  -5  -6   5     3008.52     3085.63     56.40 o
  -4  -6   5     2959.30     2850.05     44.96 o
  -3  -6   5     1998.65     1747.97     59.99 o
  -2  -6   5     7773.72     7976.61    104.18 o
  -1  -6   5     3869.68     3872.36     67.43 o
   0  -6   5      258.83      224.12     26.90 o
   1  -6   5      179.74      188.09     13.00 o
   2  -6   5      836.53      780.95     37.21 o
   3  -6   5     4057.01     3992.08     69.80 o
   4  -6   5     1636.56     1708.80     50.38 o
   5  -6   5       18.01        7.05     14.10 o
   6  -6   5      303.00      261.99     37.85 o
   7  -6   5      145.17      148.07     31.17 o
   8  -6   5      123.96      108.73     29.69 o
   9  -6   5      314.31      301.33     44.53 o
 -12  -5   5     1764.16     1865.48     54.18 o
 -11  -5   5      194.39      210.78     17.44 o
 -10  -5   5       17.31       15.96      8.54 o
  -9  -5   5       69.48       73.89      9.45 o
  -8  -5   5        5.08       17.60      6.23 o
  -7  -5   5     2090.13     2111.06     46.02 o
  -6  -5   5      160.31      141.49     11.41 o
  -5  -5   5     3747.35     3745.17     72.82 o
  -4  -5   5     3184.55     3263.34     46.93 o
  -3  -5   5      141.50      163.15     11.32 o
  -2  -5   5     2030.86     2321.84     38.53 o
  -1  -5   5     7475.21     7159.09     93.47 o
   0  -5   5       97.77       48.29      6.91 o
   1  -5   5      274.71      209.56     16.77 o
   2  -5   5     3834.04     3738.88     63.34 o
   3  -5   5      748.44      775.30     23.10 o
   4  -5   5        3.45        6.34      5.09 o
   5  -5   5      101.48      113.38     10.94 o
   6  -5   5     1744.09     1902.59     85.72 o
   7  -5   5        5.94        3.34     14.10 o
   8  -5   5      359.68      358.85     43.05 o
   9  -5   5     1047.63     1008.26     65.31 o
  10  -5   5       19.05        8.91     18.93 o
 -10  -4   5     1934.90     1882.55     51.58 o
  -9  -4   5      176.07      174.06     10.16 o
  -8  -4   5      185.19      192.27     10.61 o
  -7  -4   5        8.03        8.48      5.57 o
  -6  -4   5      180.22      147.22      9.03 o
  -5  -4   5      195.77      211.92     10.42 o
  -4  -4   5     1804.98     2139.66     30.83 o
  -3  -4   5     4103.32     4014.35     56.07 o
  -2  -4   5     1072.65      954.61     17.24 o
  -1  -4   5       97.58      125.27      7.55 o
   0  -4   5      124.37      116.65      7.07 o
   1  -4   5      433.43      438.09     13.29 o
   2  -4   5      770.18      756.27     20.91 o
   3  -4   5      393.60      379.40     22.80 o
   4  -4   5     7726.93     7740.06    139.29 o
   5  -4   5     2958.18     2900.30     52.45 o
   6  -4   5      240.19      194.46     18.55 o
   7  -4   5      151.59      191.11     29.32 o
   8  -4   5      341.81      320.25     38.59 o
   9  -4   5      850.26      834.21     55.66 o
  10  -4   5     1159.75     1271.73     71.25 o
  -9  -3   5       42.55       43.05      5.11 o
  -8  -3   5      482.12      456.21     13.73 o
  -7  -3   5      862.51      903.75     17.96 o
  -6  -3   5        5.39        2.29      2.82 o
  -5  -3   5       23.32       27.51      4.14 o
  -4  -3   5     1923.20     2019.42     34.41 o
  -3  -3   5      139.60      149.76      7.73 o
  -2  -3   5     1134.09     1187.11     19.02 o
  -1  -3   5      755.79      656.51     12.72 o
   0  -3   5       22.72       16.28      2.98 o
   1  -3   5     5084.89     5260.77     62.07 o
   2  -3   5      121.14       88.05      6.34 o
   3  -3   5     1074.99     1217.16     29.45 o
   4  -3   5     1646.18     1833.52     32.92 o
   5  -3   5     1883.63     1747.26     29.76 o
   6  -3   5      771.24      759.11     25.12 o
   7  -3   5     1361.01     1374.52     64.20 o
   8  -3   5       41.82        4.82     12.99 o
   9  -3   5       56.14       57.89     19.30 o
  10  -3   5        0.84      -15.59     13.73 o
  11  -3   5        1.80        8.91     16.33 o
  -9  -2   5      101.47      143.98     30.80 o
  -7  -2   5        7.54        7.42      3.28 o
  -6  -2   5       99.92       91.06      4.85 o
  -5  -2   5      475.11      578.83     12.44 o
  -4  -2   5     1077.23     1132.97     20.69 o
  -3  -2   5       57.04       65.26      2.85 o
  -2  -2   5     4665.94     5001.94     49.97 o
  -1  -2   5    18130.57    17825.36    151.97 o
   0  -2   5     8516.75     8494.00     72.41 o
   1  -2   5     1889.66     1861.88     24.79 o
   2  -2   5     1336.98     1348.13     20.51 o
   3  -2   5     2519.58     2804.94     58.48 o
   4  -2   5      320.10      330.98     14.63 o
   5  -2   5      229.04      223.39      8.83 o
   6  -2   5     3432.83     3487.97     55.70 o
   7  -2   5      139.21      116.12     11.73 o
   8  -2   5       43.04       33.03     14.84 o
   9  -2   5      276.57      257.17     31.17 o
  10  -2   5      170.71      233.79     31.54 o
  11  -2   5       24.81       23.38     17.81 o
  -9  -1   5      141.44       97.97     29.32 o
  -8  -1   5        5.30        6.04      4.30 o
  -7  -1   5       57.30       68.45      5.39 o
  -6  -1   5      188.55      224.62      6.60 o
  -5  -1   5     2738.52     2825.07     40.15 o
  -4  -1   5      758.06      948.09     17.05 o
  -3  -1   5     2258.54     2447.24     32.03 o
  -2  -1   5    22759.66    22930.49    205.14 o
  -1  -1   5      214.92      231.82      5.61 o
   0  -1   5     1125.44     1217.03     15.25 o
   1  -1   5     5133.79     5153.98     48.99 o
   2  -1   5     3295.39     3313.52     37.60 o
   3  -1   5      671.94      791.90     14.19 o
   4  -1   5      385.05      384.60     11.77 o
   5  -1   5      284.82      333.47     13.27 o
   6  -1   5     1421.68     1377.33     28.34 o
   7  -1   5      735.56      719.90     23.44 o
   8  -1   5       17.70       21.31      7.86 o
   9  -1   5      582.05      565.91     37.11 o
  10  -1   5       58.80       51.21     17.44 o
  11  -1   5        0.90       -8.16     12.99 o
 -11   0   5      309.08      297.24     27.83 o
 -10   0   5       58.65       46.39     14.84 o
  -9   0   5     1871.57     1786.85     35.49 o
  -8   0   5       45.78       59.15      5.84 o
  -7   0   5      759.08      760.28     15.46 o
  -6   0   5     2971.34     3085.23     44.96 o
  -5   0   5     2143.04     2084.82     32.07 o
  -4   0   5     7853.61     8164.77    107.57 o
  -3   0   5       91.16      141.41      6.15 o
  -2   0   5     9890.28    10091.14     92.83 o
  -1   0   5      470.65      462.50      9.98 o
   0   0   5     8080.65     8082.19     77.29 o
   1   0   5     6252.24     6466.82     54.95 o
   2   0   5        5.79       -1.27      1.90 o
   3   0   5     1175.43     1154.42     17.08 o
   4   0   5       98.19       93.57      4.91 o
   5   0   5      119.87      116.89      8.17 o
   6   0   5     2023.93     2006.81     34.87 o
   7   0   5     1574.78     1531.52     33.93 o
   8   0   5       83.79       74.69     12.99 o
   9   0   5      161.62      198.91     23.38 o
  10   0   5      232.79      182.58     23.38 o
  11   0   5      547.17      552.18     36.74 o
 -11   1   5      690.07      726.97     43.42 o
 -10   1   5        3.00       19.67     14.84 o
  -9   1   5      120.91      112.06     16.62 o
  -8   1   5        0.74        1.88      4.54 o
  -7   1   5       54.99       37.90      6.86 o
  -6   1   5      335.93      349.95     11.09 o
  -5   1   5     2973.70     2876.67     45.04 o
  -4   1   5     8049.42     8211.76    110.37 o
  -3   1   5      418.74      505.03     12.78 o
  -2   1   5      245.22      265.46      6.01 o
  -1   1   5        2.57        7.03      1.81 o
   0   1   5     8624.19     8573.08     81.82 o
   1   1   5     1421.26     1431.47     20.32 o
   2   1   5     1456.57     1446.34     19.27 o
   3   1   5      284.07      235.24      6.60 o
   4   1   5      467.69      462.49     11.67 o
   5   1   5     1219.69     1220.72     22.21 o
   6   1   5      106.14      124.66      9.35 o
   7   1   5      186.42      221.20     13.56 o
   8   1   5     1563.23     1472.41     38.16 o
   9   1   5     1066.56     1096.58     45.64 o
  10   1   5       75.07       70.88     15.21 o
  11   1   5      120.27      136.93     20.04 o
  12   1   5      554.27      604.14     36.74 o
 -11   2   5      145.42      159.94     27.09 o
 -10   2   5      864.04      967.81     54.55 o
  -9   2   5      248.53      283.07     32.56 o
  -8   2   5      226.66      226.43     21.32 o
  -7   2   5      171.38      192.25     21.48 o
  -6   2   5       60.14       63.72      8.81 o
  -5   2   5      181.25      159.04     10.61 o
  -4   2   5      991.97      930.04     19.70 o
  -3   2   5        7.09        4.46      2.00 o
  -2   2   5       53.41       64.93      3.78 o
  -1   2   5     1219.01     1225.52     16.98 o
   0   2   5      989.86     1042.91     21.77 o
   1   2   5      420.49      392.52      8.72 o
   2   2   5      267.73      265.79      7.17 o
   3   2   5       65.09       75.76      4.51 o
   4   2   5      541.08      460.69      8.33 o
   5   2   5       30.05       45.08      4.85 o
   6   2   5      246.93      321.93     13.09 o
   7   2   5        0.02        3.24      4.53 o
   8   2   5      494.45      488.39     20.08 o
   9   2   5      260.53      280.79     17.64 o
  10   2   5      109.82       90.18     15.59 o
  11   2   5      545.07      565.91     32.66 o
  12   2   5      169.79      203.73     23.38 o
 -11   3   5       17.72       33.77     22.64 o
 -10   3   5        4.64        2.24     10.87 o
  -9   3   5       70.96       57.06     13.42 o
  -8   3   5      128.34      133.30     25.91 o
  -7   3   5     2430.93     2489.68     72.47 o
  -6   3   5      684.25      632.64     22.08 o
  -5   3   5      296.02      308.45     23.60 o
  -4   3   5     1896.49     1979.22     40.98 o
  -3   3   5     1604.13     1937.94     28.29 o
  -2   3   5     2223.94     2367.43     34.28 o
  -1   3   5     6789.07     6727.75     74.08 o
   0   3   5    13298.67    13169.33    151.24 o
   1   3   5    28179.63    28084.91    254.92 o
   2   3   5      564.57      648.60     12.26 o
   3   3   5      330.22      285.97     11.06 o
   4   3   5      489.87      564.51      9.96 o
   5   3   5       21.40       22.31      4.75 o
   6   3   5      471.97      470.49     17.48 o
   7   3   5      490.26      490.85     16.60 o
   8   3   5      687.75      692.63     24.13 o
   9   3   5        6.60       15.80      7.04 o
  10   3   5      841.77      804.16     36.74 o
  11   3   5        0.42       13.36     10.39 o
  12   3   5       12.73       10.76     11.50 o
 -10   4   5        1.63        1.47     12.39 o
  -9   4   5      211.80      230.79     23.09 o
  -8   4   5      112.61       97.83     14.99 o
  -7   4   5       12.33        2.05     12.07 o
  -6   4   5      393.30      435.68     26.24 o
  -5   4   5     1337.75     1356.42     35.44 o
  -4   4   5      142.65      153.48      9.15 o
  -3   4   5      101.79      105.72      7.63 o
  -2   4   5     2864.09     3179.78     79.35 o
  -1   4   5     3507.64     3658.19     43.58 o
   0   4   5     2952.91     3149.21     38.62 o
   1   4   5      265.43      276.89      9.46 o
   2   4   5     3826.22     4089.57     43.22 o
   3   4   5      168.23      126.74      7.07 o
   4   4   5      668.49      709.35     13.74 o
   5   4   5        9.28        7.80      3.23 o
   6   4   5     1859.42     1784.76     30.28 o
   7   4   5      276.64      255.72     18.90 o
   8   4   5       46.91       26.98      8.35 o
   9   4   5       79.82       84.61     13.73 o
  10   4   5      112.39      106.13     15.21 o
  11   4   5      212.98      161.80     19.30 o
  12   4   5        7.03       18.18     11.50 o
 -10   5   5      219.30      244.36     27.72 o
  -9   5   5      230.84      250.45     26.42 o
  -8   5   5      405.70      511.63     35.52 o
  -7   5   5      264.90      346.72     34.95 o
  -6   5   5     1450.95     1349.87    109.10 o
  -5   5   5     2349.73     2406.43     54.09 o
  -4   5   5      602.74      566.75     16.75 o
  -3   5   5     3253.20     3289.86     51.87 o
  -2   5   5     3067.85     3117.83     49.46 o
  -1   5   5      452.25      489.24     20.89 o
   0   5   5     1998.88     1932.25     28.62 o
   1   5   5     5167.05     5059.00     57.72 o
   2   5   5      590.88      554.17     13.17 o
   3   5   5     2081.22     2370.90     36.00 o
   4   5   5      289.08      253.01      9.64 o
   5   5   5        1.31        0.19      3.02 o
   6   5   5      547.06      611.56     19.78 o
   7   5   5        5.87        4.51      5.38 o
   8   5   5      657.31      664.34     25.48 o
   9   5   5      758.93      710.27     33.77 o
  10   5   5        8.58        2.97      8.91 o
  11   5   5        6.88        5.57     10.02 o
  12   5   5      253.06      298.73     25.98 o
  -9   6   5      999.63     1047.41     51.77 o
  -8   6   5      617.42      643.10     62.71 o
  -7   6   5     3217.56     3300.49    132.11 o
  -6   6   5     1800.97     2035.00    195.75 o
  -5   6   5      406.19      354.67     51.58 o
  -4   6   5      479.27      434.11     16.37 o
  -3   6   5     1563.52     1577.61     57.23 o
  -2   6   5      597.14      647.55     20.35 o
  -1   6   5     2788.09     2552.73     46.71 o
   0   6   5     3001.01     2809.36     42.14 o
   1   6   5      370.51      355.63     14.71 o
   2   6   5      710.99      673.96     18.13 o
   3   6   5     3297.78     3229.02     51.38 o
   4   6   5     2879.38     2737.46     45.11 o
   5   6   5      473.07      504.43     14.23 o
   6   6   5      302.82      322.14     14.24 o
   7   6   5       93.51       95.45      9.74 o
   8   6   5       56.51       52.32     10.30 o
   9   6   5      465.63      521.38     30.06 o
  10   6   5        6.25       12.62      9.65 o
  11   6   5       65.00       61.60     14.84 o
  12   6   5       16.97        7.42     11.50 o
  -9   7   5       72.76       64.93     21.37 o
  -8   7   5       78.31       56.41     27.83 o
  -7   7   5      643.12      670.56     66.80 o
  -6   7   5      158.97      246.78     40.82 o
  -5   7   5      153.57      178.87     34.51 o
  -4   7   5      620.79      667.19     21.62 o
  -3   7   5      883.05      844.07     62.08 o
  -2   7   5      890.86      961.36     25.45 o
  -1   7   5      261.76      232.94     14.17 o
   0   7   5     4285.89     4143.72     77.97 o
   1   7   5     5241.36     5080.86     77.61 o
   2   7   5       93.83       83.30      9.00 o
   3   7   5     2077.45     2082.06     41.32 o
   4   7   5      186.82      182.11     10.92 o
   5   7   5     1320.34     1270.49     25.44 o
   6   7   5      393.39      469.23     14.27 o
   7   7   5      504.68      536.00     20.89 o
   8   7   5     1442.80     1461.73     56.03 o
   9   7   5      543.17      548.47     32.66 o
  10   7   5      433.69      454.96     30.43 o
  11   7   5      269.45      239.73     25.61 o
  12   7   5      339.51      362.93     31.17 o
  -8   8   5        2.40      -11.50     22.27 o
  -7   8   5       16.67       28.95     24.86 o
  -6   8   5      100.57       66.05     27.46 o
  -5   8   5      352.96      354.39     48.98 o
  -4   8   5       42.17       15.59     19.67 o
  -3   8   5     5444.12     5611.02    102.31 o
  -2   8   5      381.15      401.54     18.81 o
  -1   8   5      141.85      156.16     21.71 o
   0   8   5      919.23      928.99     42.12 o
   1   8   5     1909.99     1942.53     80.85 o
   2   8   5      256.45      255.59     17.27 o
   3   8   5     2616.21     2613.90     54.76 o
   4   8   5     4685.96     4656.84     59.85 o
   5   8   5     1323.38     1321.66     27.76 o
   6   8   5        3.24        7.51      4.84 o
   7   8   5       10.52       -2.15      9.46 o
   8   8   5      328.18      293.16     27.46 o
   9   8   5      635.57      582.98     35.25 o
  10   8   5      680.78      697.65     39.34 o
  11   8   5     1609.96     1554.87     62.34 o
  12   8   5      124.71      161.80     23.75 o
  -8   9   5        0.29       11.08     17.74 o
  -7   9   5       16.95       46.02     30.06 o
  -6   9   5       14.19       27.09     25.61 o
  -5   9   5     1016.36     1105.85     79.78 o
  -4   9   5      227.83      234.53     41.56 o
  -3   9   5      234.07      175.53     36.00 o
  -2   9   5       53.29       43.09     11.58 o
  -1   9   5        0.22       -4.03      7.02 o
   0   9   5      930.95      895.68     36.24 o
   1   9   5      565.45      578.84     36.31 o
   2   9   5      514.20      543.56     25.17 o
   3   9   5     2016.29     2053.18     78.12 o
   4   9   5      577.67      550.19     19.70 o
   5   9   5      757.06      739.90     24.64 o
   6   9   5        7.85        7.25      7.09 o
   7   9   5      697.93      673.83     33.95 o
   8   9   5       59.16       61.97     16.33 o
   9   9   5      256.93      259.76     27.83 o
  10   9   5      275.70      314.31     31.54 o
  11   9   5      153.99      155.12     24.49 o
  -7  10   5       11.18      -16.70     23.75 o
  -6  10   5      111.87       74.96     32.28 o
  -5  10   5       72.09       71.25     30.43 o
  -4  10   5        6.15        1.48     21.52 o
  -3  10   5        0.72       -2.97     19.30 o
  -2  10   5      348.78      315.45     26.68 o
  -1  10   5     2242.28     2185.06     64.82 o
   0  10   5      242.75      245.74     38.96 o
   1  10   5      224.10      197.79     17.49 o
   2  10   5      492.05      572.03     45.44 o
   3  10   5      132.30      111.13     13.40 o
   4  10   5      261.64      231.22     16.35 o
   5  10   5     2907.18     2810.12     60.97 o
   6  10   5       84.66       73.45     12.86 o
   7  10   5       87.09       77.26     14.10 o
   8  10   5        4.81        7.31     15.40 o
   9  10   5      201.67      205.58     26.72 o
  10  10   5      249.92      240.10     28.95 o
  11  10   5      162.50      152.52     25.23 o
  -6  11   5     1024.79     1035.72     99.82 o
  -5  11   5     1009.99     1055.38     97.97 o
  -4  11   5      539.77      504.31     67.17 o
  -3  11   5     2038.55     2302.25    123.57 o
  -2  11   5     3707.27     3461.54    152.89 o
  -1  11   5     1097.22     1026.83    134.34 o
   0  11   5       86.86       63.51     15.17 o
   1  11   5     1395.72     1334.79     53.36 o
   2  11   5     1551.42     1551.60     47.92 o
   3  11   5     1947.10     2044.81     52.76 o
   4  11   5     1399.51     1437.80     44.62 o
   5  11   5      221.01      197.89     18.36 o
   6  11   5        2.24        2.99      7.80 o
   7  11   5      530.67      612.88     45.27 o
   8  11   5      460.78      535.05     32.13 o
   9  11   5      122.08      103.53     21.52 o
  10  11   5      117.83      119.86     23.01 o
  11  11   5      235.11      208.18     28.57 o
  -5  12   5      401.65      350.68     63.09 o
  -4  12   5      668.63      618.98     76.44 o
  -3  12   5        0.14        1.48     24.49 o
  -2  12   5       30.57       56.03     29.69 o
  -1  12   5     2853.15     2957.97    141.39 o
   0  12   5     2468.17     2650.70     78.37 o
   1  12   5     1409.35     1481.73     46.81 o
   2  12   5      233.62      241.85     29.45 o
   3  12   5      102.91      128.23     16.51 o
   4  12   5      383.55      383.94     26.29 o
   5  12   5       96.38       87.45     14.36 o
   6  12   5     1865.65     1944.24     52.89 o
   7  12   5     2330.88     2426.01     72.83 o
   8  12   5       12.94        6.26     11.81 o
   9  12   5      291.27      284.15     28.15 o
  10  12   5      129.95      119.12     25.61 o
  -4  13   5      654.07      791.54     90.92 o
  -3  13   5       36.03       -2.97     28.95 o
  -2  13   5      295.61      373.32     60.49 o
  -1  13   5      545.48      749.60     81.64 o
   0  13   5      186.37      136.15     26.29 o
   1  13   5      664.82      744.43     36.97 o
   2  13   5     1133.46     1239.74     44.02 o
   3  13   5      145.40      147.29     21.57 o
   4  13   5      204.61      223.78     28.69 o
   5  13   5        2.78       -3.20      8.88 o
   6  13   5      127.31      115.10     20.22 o
   7  13   5      158.15      157.33     40.63 o
   8  13   5     1834.37     1784.54     63.08 o
   9  13   5     1007.57      979.08     62.34 o
  -3  14   5      497.18      557.01     79.04 o
  -2  14   5       85.98       74.22     37.85 o
  -1  14   5      181.75      227.00     35.29 o
   0  14   5        4.32       16.87     19.13 o
   1  14   5        9.03       13.17     17.06 o
   2  14   5      464.13      473.03     37.47 o
   3  14   5       68.49       47.70     17.21 o
   4  14   5       51.04       57.89     14.69 o
   5  14   5      208.43      243.13     24.28 o
   6  14   5      114.39       89.61     19.59 o
   7  14   5      196.07      228.52     41.38 o
   8  14   5      499.20      512.63     45.64 o
   9  14   5        2.22       17.44     25.61 o
  -1  15   5        4.75        0.69     19.55 o
   0  15   5      386.87      392.61     60.49 o
   1  15   5      695.22      694.31     80.53 o
   2  15   5        7.18      -21.52     18.93 o
   3  15   5      592.79      583.81     74.77 o
   4  15   5      501.68      510.95     35.32 o
   5  15   5      364.20      384.11     92.03 o
   6  15   5      385.60      445.35     42.12 o
   7  15   5       21.70       55.03     30.80 o
   1  16   5     1176.36     1117.36    104.28 o
   2  16   5      604.67      595.97     75.70 o
   3  16   5      438.06      436.89     48.40 o
   4  16   5       42.85       55.15     17.28 o
   5  16   5      557.74      609.56    114.67 o
  -6 -15   6      428.35      408.27     40.02 o
  -5 -15   6      383.01      413.49     39.56 o
  -4 -15   6       52.74       35.65     18.80 o
  -3 -15   6       46.15       36.62     19.67 o
  -2 -15   6      218.00      182.10     34.51 o
  -1 -15   6        8.14       -0.37     25.98 o
   0 -15   6      576.67      581.50     79.41 o
  -8 -14   6      123.81      146.95     45.27 o
  -7 -14   6        2.29      -14.75     12.42 o
  -6 -14   6        2.34       28.42     15.51 o
  -5 -14   6      354.80      407.63     47.69 o
  -4 -14   6      589.09      701.15     44.59 o
  -3 -14   6     1896.27     1898.20     71.42 o
  -2 -14   6      678.62      688.70     50.84 o
  -1 -14   6      111.75      132.48     41.56 o
   0 -14   6        7.96      -12.62     23.75 o
   1 -14   6        1.14        2.48     19.71 o
   2 -14   6      564.86      588.18     74.96 o
  -8 -13   6      237.31      235.01     28.46 o
  -7 -13   6      137.63      165.99     30.43 o
  -6 -13   6        8.23        6.87     12.57 o
  -5 -13   6     1620.73     1622.40     62.68 o
  -4 -13   6      178.75      167.31     46.57 o
  -3 -13   6        0.53       -8.40     10.98 o
  -2 -13   6      494.63      509.81     74.77 o
  -1 -13   6      311.59      438.34     37.69 o
   0 -13   6       40.17       53.17     20.65 o
   1 -13   6      414.43      424.32     83.87 o
   2 -13   6      103.72       77.56     32.28 o
   3 -13   6       70.51       95.00     38.96 o
   4 -13   6      430.94      442.71     65.68 o
  -9 -12   6      942.94     1000.09     58.26 o
  -8 -12   6      324.36      313.40     30.82 o
  -7 -12   6      420.29      418.25     34.97 o
  -6 -12   6      375.73      336.83     49.54 o
  -5 -12   6       54.01       48.80     24.31 o
  -4 -12   6        2.73        5.57     11.73 o
  -3 -12   6      711.98      655.40     50.65 o
  -2 -12   6     1794.30     1856.70     65.50 o
  -1 -12   6      446.09      443.19     43.85 o
   0 -12   6        1.36       -7.37      9.00 o
   1 -12   6       91.89      118.38     33.03 o
   2 -12   6       40.79       66.80     31.17 o
   3 -12   6       77.98       97.97     34.88 o
   4 -12   6     1353.45     1457.28     99.45 o
   5 -12   6      100.05       87.21     36.00 o
 -10 -11   6     1567.55     1612.76     72.36 o
  -9 -11   6      289.07      275.72     34.51 o
  -8 -11   6       16.05       31.91     17.07 o
  -7 -11   6       72.04       76.32     17.09 o
  -6 -11   6      258.16      227.26     24.59 o
  -5 -11   6     1427.07     1439.71     53.75 o
  -4 -11   6      135.07      131.02     31.54 o
  -3 -11   6     4007.56     3910.72     99.59 o
  -2 -11   6      159.72      165.01     18.02 o
  -1 -11   6     1340.41     1330.69     84.68 o
   0 -11   6      622.44      645.09     32.71 o
   1 -11   6     1530.77     1650.26     58.49 o
   2 -11   6     1882.42     1935.98    104.28 o
   3 -11   6      787.01      845.72     79.04 o
   4 -11   6      294.91      217.83     45.64 o
   5 -11   6       68.00       67.91     34.14 o
   6 -11   6       14.89      -20.04     21.52 o
 -10 -10   6      194.08      200.02     27.46 o
  -9 -10   6     1518.70     1622.41     69.77 o
  -8 -10   6     2462.01     2692.27     95.00 o
  -7 -10   6     2084.36     2173.72     81.64 o
  -6 -10   6        4.75       -1.42      9.33 o
  -5 -10   6       94.69      115.85     17.47 o
  -4 -10   6      479.05      439.19     31.56 o
  -3 -10   6        5.82        4.50      7.38 o
  -2 -10   6     2345.30     2490.33     58.90 o
  -1 -10   6     5762.01     5898.59    106.86 o
   0 -10   6      158.99      161.73     17.58 o
   1 -10   6      889.60      860.91     39.76 o
   2 -10   6       60.53       27.63     12.75 o
   3 -10   6     1574.46     1649.13     93.52 o
   4 -10   6      685.04      612.67     66.43 o
   5 -10   6     1680.18     2016.51    110.96 o
   6 -10   6     1129.88     1217.18     87.58 o
   7 -10   6      132.72      105.76     34.14 o
 -11  -9   6      163.35      161.42     23.75 o
 -10  -9   6      122.45      104.65     20.78 o
  -9  -9   6      545.96      510.25     35.62 o
  -8  -9   6       46.12       49.36     15.96 o
  -7  -9   6      996.18      895.81     46.39 o
  -6  -9   6     2399.04     2424.85     68.12 o
  -5  -9   6     2845.81     2799.88     74.27 o
  -4  -9   6     1543.68     1564.84     36.44 o
  -3  -9   6     1641.83     1713.06     43.62 o
  -2  -9   6        4.69        7.61     10.28 o
  -1  -9   6       29.27       20.55      8.51 o
   0  -9   6     1663.04     1629.66     44.96 o
   1  -9   6     5102.22     4902.16    115.78 o
   2  -9   6     4215.60     4215.85    184.62 o
   3  -9   6      670.32      554.41     57.89 o
   4  -9   6      297.35      264.96     41.93 o
   5  -9   6      272.90      251.23     42.68 o
   6  -9   6       70.90       27.09     23.75 o
   7  -9   6     1386.36     1527.04     95.37 o
 -11  -8   6      140.58      181.83     23.75 o
 -10  -8   6        0.63       -0.74     11.13 o
  -9  -8   6       95.02      103.16     18.18 o
  -8  -8   6      222.83      267.93     26.72 o
  -7  -8   6     1112.63     1067.26     48.24 o
  -6  -8   6      200.82      164.27     17.70 o
  -5  -8   6     1353.87     1386.06     33.69 o
  -4  -8   6      625.65      611.05     26.76 o
  -3  -8   6      568.64      553.38     28.82 o
  -2  -8   6      877.61      913.24     29.38 o
  -1  -8   6     1385.10     1413.30     38.57 o
   0  -8   6     2832.49     2903.70     61.74 o
   1  -8   6      357.39      319.43     44.53 o
   2  -8   6       59.38       59.08     12.73 o
   3  -8   6     1422.61     1436.05     54.92 o
   4  -8   6        5.62        4.45     15.21 o
   5  -8   6     1639.62     1499.58     85.35 o
   6  -8   6       92.90      103.53     28.95 o
   7  -8   6     1609.78     1637.63     93.89 o
   8  -8   6       54.17      110.21     32.66 o
 -11  -7   6        3.52       -1.11     10.76 o
 -10  -7   6        8.84       12.25     11.13 o
  -9  -7   6       84.31       89.43     16.33 o
  -8  -7   6       15.12        2.60      9.65 o
  -7  -7   6      926.96      944.80     41.93 o
  -6  -7   6      517.75      476.78     24.03 o
  -5  -7   6     1193.96     1136.55     32.86 o
  -4  -7   6     4860.97     4813.24     70.49 o
  -3  -7   6      489.96      470.13     17.85 o
  -2  -7   6     1659.85     1696.36     35.64 o
  -1  -7   6      781.60      853.22     27.28 o
   0  -7   6      757.04      727.21     25.76 o
   1  -7   6      195.81      168.76     16.94 o
   2  -7   6     1397.32     1418.47     46.01 o
   3  -7   6     2575.56     2595.59     54.97 o
   4  -7   6     1410.83     1347.71     71.99 o
   5  -7   6      126.39      154.00     31.91 o
   6  -7   6       25.13        1.48     16.33 o
   7  -7   6       14.80        8.91     19.67 o
   8  -7   6      154.83      143.98     34.14 o
   9  -7   6      527.91      598.94     63.83 o
 -11  -6   6      450.95      480.19     27.83 o
 -10  -6   6       10.79        8.91      9.28 o
  -9  -6   6      158.75      211.15     20.41 o
  -8  -6   6      748.22      756.66     34.51 o
  -7  -6   6     1049.23     1039.56     39.34 o
  -6  -6   6     1989.07     1969.55     48.53 o
  -5  -6   6     1902.02     1864.69     35.30 o
  -4  -6   6      643.13      611.77     17.38 o
  -3  -6   6      571.25      564.18     17.31 o
  -2  -6   6     3608.73     3578.86     63.00 o
  -1  -6   6      315.78      277.17     14.75 o
   0  -6   6      542.64      476.61     28.48 o
   1  -6   6     4477.39     4457.26     93.08 o
   2  -6   6     3296.57     3265.05     59.84 o
   3  -6   6      710.08      734.97     24.36 o
   4  -6   6      104.14      119.19     15.96 o
   5  -6   6     3214.05     3428.14    127.28 o
   6  -6   6      110.74      120.98     27.46 o
   7  -6   6       87.29       85.35     25.61 o
   8  -6   6      369.53      373.69     47.13 o
   9  -6   6      117.70      117.64     30.06 o
 -12  -5   6       68.54       75.33     13.36 o
 -11  -5   6     1161.51     1211.98     42.30 o
 -10  -5   6     3515.10     3413.30     90.55 o
  -9  -5   6     4435.89     4424.52    112.81 o
  -8  -5   6     1070.30     1036.42     29.21 o
  -7  -5   6     1055.49     1027.92     29.21 o
  -6  -5   6      482.78      437.16     18.28 o
  -5  -5   6     1671.38     1677.61     54.99 o
  -4  -5   6     4620.62     4567.70     57.22 o
  -3  -5   6    10332.68    10366.15    130.77 o
  -2  -5   6     2021.37     1916.87     34.17 o
  -1  -5   6       11.05       17.54      5.01 o
   0  -5   6       16.40        9.97      3.78 o
   1  -5   6       66.97       77.75      8.53 o
   2  -5   6      964.74      966.25     26.69 o
   3  -5   6     2510.95     2350.41     63.39 o
   4  -5   6     5079.87     4948.37    101.86 o
   5  -5   6     1952.10     2115.92     59.75 o
   6  -5   6        6.64       -9.65     10.76 o
   7  -5   6        5.27       -2.23     14.84 o
   8  -5   6       64.27       54.92     21.89 o
   9  -5   6      643.22      609.70     57.89 o
  10  -5   6     1796.15     1802.76     92.03 o
 -11  -4   6      949.88      927.73     33.77 o
 -10  -4   6      132.90      163.65     14.84 o
  -9  -4   6        3.47        6.36      5.49 o
  -8  -4   6      693.23      702.74     20.76 o
  -7  -4   6     3319.52     3401.68     54.80 o
  -6  -4   6      896.79      900.88     21.82 o
  -5  -4   6      547.31      550.73     18.55 o
  -4  -4   6      638.21      664.84     14.08 o
  -3  -4   6     9077.14     9662.57    105.76 o
  -2  -4   6     2719.66     2796.24     38.92 o
  -1  -4   6     6342.18     6171.58     66.02 o
   0  -4   6     5281.21     5319.65     59.20 o
   1  -4   6     1284.44     1139.46     31.07 o
   2  -4   6     1316.24     1284.26     29.36 o
   3  -4   6      634.81      737.55     21.62 o
   4  -4   6      981.74      996.44     31.04 o
   5  -4   6     1048.97     1077.40     28.22 o
   6  -4   6     1977.83     2060.67     85.35 o
   7  -4   6     1414.44     1443.92     71.25 o
   8  -4   6      141.74       95.00     24.12 o
   9  -4   6       15.01       31.91     18.55 o
  10  -4   6        1.17       -1.86     16.70 o
 -10  -3   6       11.24        6.31      7.05 o
  -9  -3   6     1412.13     1396.44     29.64 o
  -8  -3   6        2.25        3.07      3.69 o
  -7  -3   6      842.08      847.64     18.62 o
  -6  -3   6      640.12      616.08     15.65 o
  -5  -3   6     2736.84     2832.18     53.36 o
  -4  -3   6      255.70      332.38     18.40 o
  -3  -3   6     6206.25     6140.36     80.11 o
  -2  -3   6     1174.16     1246.73     20.47 o
  -1  -3   6     1642.64     1839.81     24.77 o
   0  -3   6      339.68      396.31     13.94 o
   1  -3   6     4972.93     5018.93     55.42 o
   2  -3   6      534.19      517.91     15.09 o
   3  -3   6      182.05      222.68     12.65 o
   4  -3   6     1470.54     1469.05     32.10 o
   5  -3   6     2822.23     2861.38     46.70 o
   6  -3   6      366.63      371.49     21.14 o
   7  -3   6      938.94      821.23     48.61 o
   8  -3   6     1629.75     1622.04     73.85 o
   9  -3   6      109.98       90.92     22.64 o
  10  -3   6      380.90      385.19     42.68 o
  11  -3   6      244.79      183.69     32.28 o
  -9  -2   6      110.83      111.02     12.41 o
  -8  -2   6      280.47      263.46      9.23 o
  -7  -2   6      103.36      116.75      6.55 o
  -6  -2   6       35.54       53.77      9.72 o
  -5  -2   6     1191.61     1125.81     21.39 o
  -4  -2   6     1807.44     1993.26     35.19 o
  -3  -2   6      605.47      727.20     11.44 o
  -2  -2   6     2421.46     2559.98     35.79 o
  -1  -2   6     4626.51     4778.39     50.15 o
   0  -2   6     2617.87     2721.53     35.10 o
   1  -2   6       51.76       57.96      4.28 o
   2  -2   6     1878.55     2011.33     27.74 o
   3  -2   6      236.19      228.53     12.00 o
   4  -2   6      237.71      292.81     13.23 o
   5  -2   6      135.21      141.54      9.07 o
   6  -2   6     3535.00     3366.71     55.19 o
   7  -2   6      265.37      282.76     17.64 o
   8  -2   6     3241.17     3156.50    106.87 o
   9  -2   6     1973.54     1865.48     77.56 o
  10  -2   6        1.57        1.11     14.47 o
  11  -2   6       13.00       14.84     18.18 o
 -10  -1   6      222.52      253.08     21.52 o
  -9  -1   6       22.56       13.99      5.89 o
  -8  -1   6      157.30      147.29     18.85 o
  -7  -1   6     1948.71     1920.50     31.12 o
  -6  -1   6      480.90      492.87     12.05 o
  -5  -1   6     1153.90     1188.19     21.62 o
  -4  -1   6      712.92      649.36     14.69 o
  -3  -1   6        4.39        5.24      1.46 o
  -2  -1   6     2795.58     3054.33     32.70 o
  -1  -1   6     3510.57     3742.90     50.85 o
   0  -1   6     3826.14     3966.39     39.24 o
   1  -1   6     9102.25     9546.64     85.90 o
   2  -1   6      223.67      182.22      7.68 o
   3  -1   6      636.80      682.08     15.24 o
   4  -1   6      637.99      629.55     14.90 o
   5  -1   6      928.73      920.53     18.95 o
   6  -1   6     4488.06     4384.88     73.29 o
   7  -1   6     1433.45     1396.14     41.74 o
   8  -1   6       88.91       65.68     17.07 o
   9  -1   6        2.78       -2.97     11.13 o
  10  -1   6       17.50       39.71     16.33 o
  11  -1   6       80.18      133.22     23.75 o
 -11   0   6      373.52      439.37     31.91 o
 -10   0   6      138.39      153.26     21.15 o
  -9   0   6        0.72       -0.60      5.20 o
  -8   0   6      429.31      385.49     12.13 o
  -7   0   6      365.12      399.83     11.86 o
  -6   0   6     2189.32     2181.61     35.49 o
  -5   0   6     8216.42     8511.63    114.13 o
  -4   0   6      514.02      446.64     12.81 o
  -3   0   6      263.35      200.42      7.12 o
  -2   0   6     6661.25     6948.54     66.76 o
  -1   0   6    12028.51    12073.97    112.63 o
   0   0   6     2228.28     2355.66     27.83 o
   1   0   6    17471.02    17267.02    137.98 o
   2   0   6     2323.66     2211.22     24.68 o
   3   0   6     1072.40      962.25     16.05 o
   4   0   6       97.51      123.39      7.27 o
   5   0   6      153.71      149.92     10.82 o
   6   0   6      190.07      198.80     11.39 o
   7   0   6       95.62      111.20      9.28 o
   8   0   6      500.05      478.87     21.77 o
   9   0   6      910.68      949.99     46.39 o
  10   0   6      136.59      168.48     23.75 o
  11   0   6       25.16       10.02     14.47 o
 -11   1   6      146.56      111.33     24.12 o
 -10   1   6     1010.00     1006.77     51.58 o
  -9   1   6     1750.75     1666.49     40.29 o
  -8   1   6      912.73      935.93     21.59 o
  -7   1   6      770.31      835.43     25.74 o
  -6   1   6      256.46      262.57     11.78 o
  -5   1   6        7.94        3.09      5.01 o
  -4   1   6     2666.36     2742.26     43.91 o
  -3   1   6     2777.61     2629.86     30.26 o
  -2   1   6     4528.89     4548.98     50.31 o
  -1   1   6     4480.82     4481.04     46.78 o
   0   1   6     1310.43     1341.77     18.56 o
   1   1   6     4106.98     4188.89     44.90 o
   2   1   6     2741.76     2610.34     46.90 o
   3   1   6     2065.02     1924.00     28.20 o
   4   1   6     1045.97      958.74     13.77 o
   5   1   6     8816.59     8847.48    108.44 o
   6   1   6        4.55       14.36      5.46 o
   7   1   6      349.78      340.65     19.59 o
   8   1   6        4.26        5.28     12.80 o
   9   1   6       65.16       67.91     15.21 o
  10   1   6      289.95      299.10     28.20 o
  11   1   6     1019.44     1083.96     50.10 o
  12   1   6      366.03      397.81     35.25 o
 -11   2   6      138.90      164.39     29.32 o
 -10   2   6       12.33        7.42     17.07 o
  -9   2   6      186.54      215.31     17.82 o
  -8   2   6      521.46      509.43     27.18 o
  -7   2   6     1005.61     1018.40     31.49 o
  -6   2   6      255.92      247.25     11.88 o
  -5   2   6      454.62      473.85     14.62 o
  -4   2   6     1647.70     1503.10     29.85 o
  -3   2   6     1192.16     1145.00     17.00 o
  -2   2   6     1444.90     1400.09     36.52 o
  -1   2   6     9829.91     9495.69     99.77 o
   0   2   6        4.54       -2.67      2.30 o
   1   2   6    12804.56    12876.35    121.91 o
   2   2   6     1329.63     1343.14     25.03 o
   3   2   6     1743.79     1622.29     24.32 o
   4   2   6      186.21      183.93      8.59 o
   5   2   6     3561.98     3548.30     44.23 o
   6   2   6      788.55      743.21     17.32 o
   7   2   6      229.21      213.21     12.99 o
   8   2   6      569.69      585.97     23.19 o
   9   2   6      589.30      578.53     31.91 o
  10   2   6     1129.33     1237.22     50.10 o
  11   2   6       14.18       12.25     11.87 o
  12   2   6      187.53      182.58     23.75 o
 -10   3   6        3.29       10.76     17.81 o
  -9   3   6      225.44      188.27     18.57 o
  -8   3   6        3.10        2.89      8.39 o
  -7   3   6        9.59        4.32      6.80 o
  -6   3   6        7.21        5.72      5.07 o
  -5   3   6       22.63       18.46      6.37 o
  -4   3   6      550.06      667.05     13.75 o
  -3   3   6        4.82       16.48      3.29 o
  -2   3   6      382.30      290.90     12.92 o
  -1   3   6     4699.30     4641.73     54.74 o
   0   3   6       20.36       26.88      3.55 o
   1   3   6       23.85       19.07      3.42 o
   2   3   6     1787.74     1785.74     24.51 o
   3   3   6     1681.46     1768.83     24.01 o
   4   3   6      327.98      346.96     10.51 o
   5   3   6     4264.83     4439.10     52.36 o
   6   3   6      304.57      353.85     11.09 o
   7   3   6      111.14      107.25     14.08 o
   8   3   6      386.80      372.40     28.76 o
   9   3   6       68.49       67.91     13.73 o
  10   3   6        7.01       -8.91      8.54 o
  11   3   6        3.54       -6.68      9.65 o
  12   3   6        7.38        8.54     12.25 o
 -10   4   6        1.98       -0.95     12.52 o
  -9   4   6       62.14       39.59     17.07 o
  -8   4   6       66.29       42.49     12.63 o
  -7   4   6        8.23       16.20     10.12 o
  -6   4   6       20.50       28.28      7.00 o
  -5   4   6      100.16      109.41     19.05 o
  -4   4   6      600.89      677.82     15.63 o
  -3   4   6      916.48      826.67     25.56 o
  -2   4   6     9401.25     9829.39    109.95 o
  -1   4   6     1865.56     1760.74     26.04 o
   0   4   6     3617.92     3679.21     44.16 o
   1   4   6       98.27      122.38     10.11 o
   2   4   6      592.36      706.27     14.55 o
   3   4   6      407.43      505.98     12.49 o
   4   4   6       36.63       40.72      6.74 o
   5   4   6     2412.58     2380.22     33.66 o
   6   4   6      171.39      218.12     13.40 o
   7   4   6      258.67      269.93     14.26 o
   8   4   6      180.14      183.44     15.24 o
   9   4   6      728.19      664.62     33.40 o
  10   4   6      138.35      119.12     17.81 o
  11   4   6      119.62      113.55     17.44 o
  12   4   6       10.82        3.71     11.13 o
 -10   5   6        4.92        5.70     15.27 o
  -9   5   6        2.54        9.52     13.72 o
  -8   5   6        3.64        0.88     11.40 o
  -7   5   6     1056.83     1081.98     40.98 o
  -6   5   6      649.88      723.45     67.40 o
  -5   5   6      458.93      446.12     22.33 o
  -4   5   6       36.21       39.93      6.05 o
  -3   5   6      334.58      386.53     17.69 o
  -2   5   6       11.55       -1.18      3.14 o
  -1   5   6        4.85        8.05      3.73 o
   0   5   6     1123.34      962.53     18.80 o
   1   5   6     5788.37     5820.97     65.20 o
   2   5   6      692.38      677.84     17.40 o
   3   5   6        2.77        2.89      3.41 o
   4   5   6        3.70        6.29      3.35 o
   5   5   6     4906.87     5010.32     56.10 o
   6   5   6      400.76      410.45     15.11 o
   7   5   6      536.73      517.01     16.26 o
   8   5   6      250.48      284.87     18.12 o
   9   5   6     1022.05      985.62     42.30 o
  10   5   6      126.10      103.53     16.33 o
  11   5   6        2.31       14.84     11.50 o
  12   5   6       19.84       19.67     12.99 o
  -9   6   6       16.73       13.21     15.60 o
  -8   6   6      154.29      139.60     41.93 o
  -7   6   6        0.39        3.81     11.17 o
  -6   6   6     4256.47     4141.53    118.14 o
  -5   6   6      573.08      584.44     45.45 o
  -4   6   6     1010.58     1070.48     26.41 o
  -3   6   6       92.33       84.06     18.41 o
  -2   6   6       15.47       26.66      5.77 o
  -1   6   6     1384.89     1433.79     27.65 o
   0   6   6     2148.86     2150.73     45.22 o
   1   6   6       65.86       46.39      6.22 o
   2   6   6     8548.05     8972.52    105.79 o
   3   6   6     6377.13     6552.58     81.38 o
   4   6   6      301.06      302.13     13.94 o
   5   6   6     1059.02     1165.61     23.08 o
   6   6   6      161.89      180.08      8.68 o
   7   6   6      222.32      237.16     19.48 o
   8   6   6      295.87      283.88     24.86 o
   9   6   6     4142.96     3949.16    112.07 o
  10   6   6        2.81        3.34     10.02 o
  11   6   6       42.36       40.82     13.73 o
  12   6   6       58.43       84.24     17.44 o
  -9   7   6      443.43      432.73     38.78 o
  -8   7   6      305.50      214.57     28.95 o
  -7   7   6      257.09      265.49     29.48 o
  -6   7   6        2.97       25.23     20.78 o
  -5   7   6      156.78      149.48     27.09 o
  -4   7   6      874.58      839.47     50.46 o
  -3   7   6      597.82      625.75     28.16 o
  -2   7   6        9.64       11.64      5.68 o
  -1   7   6     1369.30     1492.64     29.95 o
   0   7   6     1461.45     1522.99     35.18 o
   1   7   6      423.54      341.30     16.96 o
   2   7   6      193.87      179.98     12.54 o
   3   7   6    10497.01    10597.32    136.19 o
   4   7   6     2352.35     2249.68     44.82 o
   5   7   6      320.62      297.33     13.87 o
   6   7   6       97.07      110.48      9.04 o
   7   7   6        8.39        5.02      6.24 o
   8   7   6       10.71        4.45      9.28 o
   9   7   6      723.40      771.13     40.08 o
  10   7   6      559.10      619.35     35.62 o
  11   7   6      131.00      171.44     22.64 o
  12   7   6       46.93       37.11     15.21 o
  -8   8   6      245.27      240.69     31.00 o
  -7   8   6       30.12       39.89     17.84 o
  -6   8   6     1210.60     1122.92     79.04 o
  -5   8   6       22.90       38.59     23.38 o
  -4   8   6      502.32      453.10     45.27 o
  -3   8   6      948.99      971.51     34.59 o
  -2   8   6     1117.33     1134.22     29.88 o
  -1   8   6     2823.70     2935.57     64.99 o
   0   8   6     4548.71     4571.11     75.61 o
   1   8   6     1335.59     1251.41     32.54 o
   2   8   6      971.86      880.78     28.71 o
   3   8   6      863.58      804.44     24.75 o
   4   8   6      480.74      480.38     18.37 o
   5   8   6     1173.66     1106.08     25.37 o
   6   8   6     1209.35     1137.88     25.07 o
   7   8   6     1145.24     1096.55     37.56 o
   8   8   6       71.14       70.88     16.33 o
   9   8   6      194.96      156.23     21.89 o
  10   8   6      535.42      631.60     38.22 o
  11   8   6      229.21      262.36     28.57 o
  12   8   6      354.03      366.27     34.14 o
  -8   9   6       12.63       30.03     18.43 o
  -7   9   6      389.11      330.05     36.73 o
  -6   9   6        9.83       -1.86     22.27 o
  -5   9   6      197.61      164.76     39.34 o
  -4   9   6       39.40       74.59     27.46 o
  -3   9   6      397.75      277.58     43.42 o
  -2   9   6     4802.01     4676.33    105.74 o
  -1   9   6       45.89       16.70      9.26 o
   0   9   6     1439.61     1389.83     44.63 o
   1   9   6      150.42      188.11     32.97 o
   2   9   6      209.66      183.81     16.01 o
   3   9   6      424.35      386.66     21.18 o
   4   9   6       10.24        8.43      5.65 o
   5   9   6     1589.58     1531.17     36.27 o
   6   9   6     3481.52     3288.95     65.09 o
   7   9   6        1.34       -4.72      7.66 o
   8   9   6      482.60      388.53     34.51 o
   9   9   6        0.85       -3.71      9.28 o
  10   9   6       84.60      114.30     21.15 o
  11   9   6      361.43      351.79     34.14 o
  -7  10   6        4.96       15.65     18.69 o
  -6  10   6       23.27       16.91     16.68 o
  -5  10   6      571.63      600.05     70.88 o
  -4  10   6        3.69       -1.86     21.89 o
  -3  10   6     1100.09     1063.92     78.30 o
  -2  10   6       64.02       80.16     28.20 o
  -1  10   6      523.05      546.09     55.66 o
   0  10   6        1.70        5.51      7.58 o
   1  10   6       56.41       56.24     11.14 o
   2  10   6       83.13       95.01     12.92 o
   3  10   6       70.28       64.99     19.58 o
   4  10   6     5593.09     5742.55     88.99 o
   5  10   6     1042.04     1040.57     34.32 o
   6  10   6      117.58       97.65     13.05 o
   7  10   6      464.31      368.85     27.45 o
   8  10   6       12.20       28.79     11.18 o
   9  10   6      108.07      135.82     23.38 o
  10  10   6      408.67      461.64     40.45 o
  11  10   6        8.83       25.98     16.33 o
  -6  11   6      379.27      367.85     60.49 o
  -5  11   6        1.37       -0.74     26.35 o
  -4  11   6      236.15      237.50     50.10 o
  -3  11   6       70.41       81.27     34.88 o
  -2  11   6      154.79      247.89     48.24 o
  -1  11   6     1038.81     1111.75     39.27 o
   0  11   6     2970.12     2993.98     69.08 o
   1  11   6      392.19      403.38     28.08 o
   2  11   6       21.32       31.25     10.79 o
   3  11   6      152.93      197.59     18.79 o
   4  11   6      986.85      984.57     31.10 o
   5  11   6      517.04      546.93     28.13 o
   6  11   6      287.55      278.91     21.29 o
   7  11   6      983.05     1007.32     42.25 o
   8  11   6       16.22        8.92     13.17 o
   9  11   6      140.09      149.55     25.61 o
  10  11   6       41.94       36.74     16.70 o
  11  11   6       31.00       27.09     17.44 o
  -5  12   6     1871.53     1925.93     82.98 o
  -4  12   6       64.29       77.60     23.27 o
  -3  12   6      993.73     1243.53     95.00 o
  -2  12   6      423.48      477.95     66.05 o
  -1  12   6       25.62       23.39     25.98 o
   0  12   6     1118.90     1072.25     41.03 o
   1  12   6     1161.43     1169.16     62.05 o
   2  12   6     1691.94     1646.42     54.61 o
   3  12   6      713.24      751.34     44.58 o
   4  12   6       53.91       41.16     11.57 o
   5  12   6      232.41      307.95     23.74 o
   6  12   6      238.49      231.35     26.10 o
   7  12   6      866.48      844.00     40.92 o
   8  12   6      520.47      564.21     35.07 o
   9  12   6      385.27      423.20     33.05 o
  10  12   6      172.06      177.01     29.69 o
  -4  13   6      158.30      122.31     45.64 o
  -3  13   6      390.95      454.46     46.90 o
  -2  13   6      710.53      670.87     53.84 o
  -1  13   6      811.36      845.94     83.87 o
   0  13   6     1018.62     1105.41     58.64 o
   1  13   6     2023.46     2017.41     69.67 o
   2  13   6       13.88        3.24     10.36 o
   3  13   6      645.66      635.18     39.06 o
   4  13   6      424.17      465.18     30.92 o
   5  13   6      799.27      831.65     36.81 o
   6  13   6      263.17      340.30     36.74 o
   7  13   6      239.48      212.19     25.52 o
   8  13   6      632.13      736.79     48.24 o
   9  13   6      112.84       85.51     29.13 o
  -3  14   6      111.80      103.54     29.86 o
  -2  14   6      121.92      117.31     37.11 o
  -1  14   6      128.65      108.78     66.98 o
   0  14   6       68.24       78.27     25.98 o
   1  14   6      202.99      175.01     38.22 o
   2  14   6      309.91      321.53     31.63 o
   3  14   6      216.34      223.75     27.71 o
   4  14   6      184.56      171.26     31.27 o
   5  14   6        2.29       13.02     11.35 o
   6  14   6      282.93      287.09     30.22 o
   7  14   6       65.87       38.63     16.10 o
   8  14   6        6.34       -3.03     14.18 o
  -1  15   6      382.34      399.50     71.62 o
   0  15   6       56.77       62.34     31.17 o
   1  15   6       68.95       71.62     33.77 o
   2  15   6      125.23       96.48     37.11 o
   3  15   6       37.26       41.74     16.95 o
   4  15   6      126.33      144.78     20.82 o
   5  15   6      673.38      692.30     48.68 o
   6  15   6      628.09      557.63     43.14 o
   7  15   6       97.50       98.32     21.91 o
   1  16   6        2.54      -31.17     22.64 o
   2  16   6       21.17        4.08     27.09 o
   3  16   6      385.70      493.78     51.71 o
   4  16   6      860.52     1030.46     48.80 o
   5  16   6      446.97      518.04     55.48 o
  -5 -15   7       45.53       80.34     22.72 o
  -4 -15   7     2022.74     2036.59     78.05 o
  -3 -15   7      599.06      603.89     48.44 o
  -2 -15   7      412.68      447.54     70.88 o
  -1 -15   7       92.19       76.07     37.11 o
   0 -15   7      279.23      353.28     64.57 o
  -7 -14   7       73.93       89.41     31.91 o
  -6 -14   7      965.22      956.85     94.07 o
  -5 -14   7        9.31       -0.89     14.62 o
  -4 -14   7        6.33        4.28     13.52 o
  -3 -14   7      508.33      476.70     40.57 o
  -2 -14   7      800.04      783.41     48.10 o
  -1 -14   7       26.70       20.04     28.20 o
   0 -14   7      129.20      155.49     46.39 o
   1 -14   7      623.65      689.49     85.72 o
   2 -14   7       31.42       54.59     25.27 o
  -8 -13   7       18.54       21.50     15.41 o
  -7 -13   7      618.00      590.95    131.37 o
  -6 -13   7      473.59      443.70     37.67 o
  -5 -13   7        6.52        1.08     13.54 o
  -4 -13   7      526.33      557.37     42.22 o
  -3 -13   7       38.73       29.53     15.59 o
  -2 -13   7      161.46      197.92     26.36 o
  -1 -13   7      106.57       99.94     20.99 o
   0 -13   7      340.69      374.46     42.12 o
   1 -13   7       38.24       45.27     20.73 o
   2 -13   7        7.36       -7.05     24.12 o
   3 -13   7      272.27      315.43     56.78 o
  -9 -12   7        9.47        6.68     15.96 o
  -8 -12   7       94.67       83.20     18.94 o
  -7 -12   7        7.65        1.04     11.25 o
  -6 -12   7        5.44       11.86     11.93 o
  -5 -12   7      153.17      186.02     27.46 o
  -4 -12   7     1196.37     1334.92     55.14 o
  -3 -12   7       33.38       36.84     14.29 o
  -2 -12   7      133.74      126.11     20.93 o
  -1 -12   7       91.28       87.69     27.40 o
   0 -12   7     1733.18     1773.88     54.30 o
   1 -12   7      555.25      562.17     47.36 o
   2 -12   7      269.07      209.67     43.05 o
   3 -12   7      332.52      328.79     53.81 o
   4 -12   7        2.83       30.43     28.20 o
   5 -12   7       29.09       24.86     27.83 o
 -10 -11   7      294.07      358.10     39.34 o
  -9 -11   7     1029.02     1118.84     59.37 o
  -8 -11   7     1275.07     1304.39     65.31 o
  -7 -11   7      552.74      542.77     35.01 o
  -6 -11   7      178.95      138.62     20.72 o
  -5 -11   7      342.24      363.78     30.41 o
  -4 -11   7      173.00      175.64     22.93 o
  -3 -11   7      108.80       98.26     17.56 o
  -2 -11   7     2250.29     2218.80     72.26 o
  -1 -11   7      774.89      733.05     35.90 o
   0 -11   7      221.67      240.19     22.04 o
   1 -11   7       92.63       71.39     14.44 o
   2 -11   7      188.99      220.80     42.68 o
   3 -11   7        8.14        8.91     20.78 o
   4 -11   7      238.85      274.24     48.98 o
   5 -11   7      695.60      646.44     72.36 o
   6 -11   7      179.86      257.54     49.73 o
 -10 -10   7      272.85      264.96     31.91 o
  -9 -10   7      712.77      650.52     43.42 o
  -8 -10   7       78.19       35.25     17.44 o
  -7 -10   7      836.90      789.99     39.99 o
  -6 -10   7     2603.46     2665.91     75.97 o
  -5 -10   7     3393.12     3283.78    294.09 o
  -4 -10   7      437.55      368.75     78.49 o
  -3 -10   7        7.38        5.74      8.00 o
  -2 -10   7      185.26      174.51     17.17 o
  -1 -10   7      149.58      175.70     25.32 o
   0 -10   7      376.27      387.92     25.73 o
   1 -10   7     1366.83     1375.63     51.34 o
   2 -10   7     1798.22     1827.63     97.41 o
   3 -10   7      240.22      308.75     47.87 o
   4 -10   7      173.09      163.28     38.59 o
   5 -10   7        0.06      -10.02     20.04 o
   6 -10   7       89.16       43.05     30.43 o
   7 -10   7      162.09      217.09     47.13 o
 -11  -9   7      178.53      135.08     23.38 o
 -10  -9   7        8.19        7.05     12.99 o
  -9  -9   7      689.75      653.49     40.45 o
  -8  -9   7     2680.33     2803.23     94.63 o
  -7  -9   7      507.22      521.01     36.00 o
  -6  -9   7      418.01      382.73     28.28 o
  -5  -9   7       15.75        7.23      9.75 o
  -4  -9   7     1158.26     1062.75     47.33 o
  -3  -9   7     1408.35     1320.29     40.66 o
  -2  -9   7      597.38      646.41     27.01 o
  -1  -9   7       73.59       74.51     12.05 o
   0  -9   7     1363.99     1414.94     41.65 o
   1  -9   7      214.29      167.18     19.55 o
   2  -9   7     2148.26     2101.50     64.07 o
   3  -9   7      181.87      159.94     33.40 o
   4  -9   7     1846.68     1767.88     96.11 o
   5  -9   7      409.54      431.95     54.92 o
   6  -9   7      348.52      346.23     51.58 o
   7  -9   7     1140.66     1081.73     79.78 o
 -11  -8   7      984.74     1080.62     50.10 o
 -10  -8   7      462.53      406.72     34.14 o
  -9  -8   7       78.74       77.19     17.07 o
  -8  -8   7       13.60       13.73     11.50 o
  -7  -8   7       33.31       32.28     12.62 o
  -6  -8   7     2039.11     1999.07     58.54 o
  -5  -8   7     1965.01     1956.77     41.67 o
  -4  -8   7     5686.49     5610.28     98.48 o
  -3  -8   7      108.05      113.56     11.11 o
  -2  -8   7     2297.89     2249.90     50.63 o
  -1  -8   7      106.43       93.56     20.65 o
   0  -8   7      932.82      839.43     38.14 o
   1  -8   7     3928.53     3802.39    109.10 o
   2  -8   7     1123.95     1072.02     41.55 o
   3  -8   7      398.00      436.44     30.85 o
   4  -8   7        6.84       10.76     16.33 o
   5  -8   7     1268.55     1225.72     77.19 o
   6  -8   7      239.20      254.57     43.42 o
   7  -8   7       58.72      119.86     32.66 o
   8  -8   7     1050.80      889.51     79.41 o
 -11  -7   7      388.75      444.94     30.80 o
 -10  -7   7        8.25        9.28     11.13 o
  -9  -7   7      103.98      104.65     17.81 o
  -8  -7   7        2.78       -1.11      8.54 o
  -7  -7   7      528.56      521.38     31.54 o
  -6  -7   7       87.32       76.80     11.86 o
  -5  -7   7      847.69      887.58     22.21 o
  -4  -7   7        0.17        0.69      4.52 o
  -3  -7   7       14.91        5.16      5.04 o
  -2  -7   7     1813.16     1745.70     36.55 o
  -1  -7   7     2196.14     2177.94     48.46 o
   0  -7   7      339.79      366.15     19.97 o
   1  -7   7     2504.09     2478.32     64.30 o
   2  -7   7      434.00      408.40     25.71 o
   3  -7   7     2670.07     2524.40     67.96 o
   4  -7   7     1532.33     1544.11     80.90 o
   5  -7   7     1499.85     1430.19     79.04 o
   6  -7   7      174.82      151.03     33.03 o
   7  -7   7       29.65       37.11     21.52 o
   8  -7   7       57.29       41.56     24.12 o
   9  -7   7        3.11        0.00     20.41 o
 -11  -6   7       11.59       -2.23     11.13 o
 -10  -6   7      451.80      472.03     28.20 o
  -9  -6   7      239.84      254.20     23.01 o
  -8  -6   7      211.96      245.66     22.64 o
  -7  -6   7      689.42      667.37     42.49 o
  -6  -6   7      183.47      172.42     15.34 o
  -5  -6   7      335.30      364.14     13.23 o
  -4  -6   7     4705.88     4632.63     66.49 o
  -3  -6   7     3014.65     2695.88     45.38 o
  -2  -6   7       51.72       43.99      6.80 o
  -1  -6   7      270.52      314.90     15.21 o
   0  -6   7        5.64       10.59      5.84 o
   1  -6   7      187.88      151.06     17.63 o
   2  -6   7      144.16      128.42     11.71 o
   3  -6   7     3936.89     3923.22     70.36 o
   4  -6   7      935.85      952.55     29.40 o
   5  -6   7     1176.18     1265.42     70.14 o
   6  -6   7       52.48       48.98     20.04 o
   7  -6   7       28.55        8.91     15.59 o
   8  -6   7        4.22        1.11     16.70 o
   9  -6   7      457.62      449.76     53.07 o
 -11  -5   7      702.35      766.67     34.14 o
 -10  -5   7        7.43      -10.02      8.16 o
  -9  -5   7      553.20      597.83     29.69 o
  -8  -5   7      761.07      838.52     26.82 o
  -7  -5   7     2772.45     2685.56    115.41 o
  -6  -5   7      130.58      116.83     10.34 o
  -5  -5   7      150.58      138.33     11.10 o
  -4  -5   7     1988.58     2008.55     31.58 o
  -3  -5   7      156.36      158.02     11.12 o
  -2  -5   7     2940.36     2933.12     43.15 o
  -1  -5   7     8182.08     8082.31     95.61 o
   0  -5   7     3455.96     3191.20     51.34 o
   1  -5   7     2737.58     2732.94     44.97 o
   2  -5   7      868.73      913.76     25.68 o
   3  -5   7       12.62        6.25      5.03 o
   4  -5   7       15.75        5.14      5.59 o
   5  -5   7     2749.37     2626.71     53.01 o
   6  -5   7     1306.43     1329.25     70.51 o
   7  -5   7     1441.94     1391.22     73.85 o
   8  -5   7      556.46      646.44     58.26 o
   9  -5   7      306.22      328.79     44.16 o
  10  -5   7      207.95      271.27     41.56 o
 -11  -4   7      135.49      159.94     17.07 o
 -10  -4   7     1321.20     1451.71     47.87 o
  -9  -4   7     2104.00     2238.42     64.57 o
  -8  -4   7     2248.78     2231.41     40.71 o
  -7  -4   7      865.89      897.29     27.20 o
  -6  -4   7     2453.33     2554.23     45.56 o
  -5  -4   7      317.04      283.49     16.97 o
  -4  -4   7     7256.81     7452.41     91.61 o
  -3  -4   7     8267.00     8653.03     96.95 o
  -2  -4   7     5383.98     5469.18     66.54 o
  -1  -4   7      102.76      157.16      9.11 o
   0  -4   7       61.61       90.01      6.52 o
   1  -4   7     2817.98     2707.37     41.85 o
   2  -4   7      110.61       77.04      8.27 o
   3  -4   7     2195.05     2061.10     41.88 o
   4  -4   7     2358.09     2226.32     55.95 o
   5  -4   7     2905.52     2948.31     55.26 o
   6  -4   7        0.09       10.39     12.99 o
   7  -4   7      758.03      695.05     48.98 o
   8  -4   7     1492.92     1449.85     74.59 o
   9  -4   7       13.00        9.28     17.07 o
  10  -4   7     1007.14     1246.50     71.99 o
 -11  -3   7       37.41       37.11     11.87 o
 -10  -3   7      328.46      333.61     20.78 o
  -9  -3   7      278.93      280.16     12.99 o
  -8  -3   7     1208.87     1170.80     24.53 o
  -7  -3   7     1976.39     2041.78     36.19 o
  -6  -3   7     1985.92     1986.58     36.53 o
  -5  -3   7        5.57        6.31      3.97 o
  -4  -3   7     1414.29     1454.77     29.61 o
  -3  -3   7     3358.78     3532.92     48.41 o
  -2  -3   7      221.99      225.65      9.91 o
  -1  -3   7     2900.39     2856.53     35.08 o
   0  -3   7    12916.21    12874.57    124.74 o
   1  -3   7        7.94        3.30      3.24 o
   2  -3   7     2718.00     3258.83     63.69 o
   3  -3   7        2.26        6.59      4.27 o
   4  -3   7     6710.81     6993.04    135.27 o
   5  -3   7     2012.19     1858.49     40.07 o
   6  -3   7      270.66      235.45     28.20 o
   7  -3   7     2530.77     2455.14     93.89 o
   8  -3   7        2.09       -1.48     12.62 o
   9  -3   7       13.42       35.62     18.55 o
  10  -3   7      172.54      168.85     30.43 o
 -11  -2   7      115.38      128.40     16.70 o
  -9  -2   7      370.86      357.46     13.45 o
  -8  -2   7       93.46      108.58     11.42 o
  -7  -2   7       69.38       64.91      6.07 o
  -6  -2   7        5.65        5.45      3.44 o
  -5  -2   7      128.90      125.85      8.07 o
  -4  -2   7     1161.27     1157.92     36.76 o
  -3  -2   7     1215.59     1493.64     20.51 o
  -2  -2   7     2033.63     2044.57     31.08 o
  -1  -2   7     5727.79     6067.79     62.61 o
   0  -2   7     3528.06     3586.33     40.94 o
   1  -2   7      156.34      174.05      7.64 o
   2  -2   7     6015.06     6176.16     65.63 o
   3  -2   7      500.61      507.93     15.40 o
   4  -2   7     1745.35     1801.64     44.26 o
   5  -2   7      457.54      414.84     14.84 o
   6  -2   7       10.69       10.41      5.95 o
   7  -2   7       45.68       50.75     13.13 o
   8  -2   7     1464.93     1348.18     63.46 o
   9  -2   7      824.10      842.38     50.47 o
  10  -2   7      181.09      172.56     28.20 o
  11  -2   7       15.81        4.45     17.07 o
 -11  -1   7       30.11       36.74     14.47 o
 -10  -1   7       22.77       14.84     11.87 o
  -9  -1   7      130.81      128.77      8.35 o
  -8  -1   7      261.12      277.05     11.00 o
  -7  -1   7     1365.36     1328.88     25.46 o
  -6  -1   7      448.59      426.99     14.73 o
  -5  -1   7      274.11      232.06      9.46 o
  -4  -1   7     1691.42     1617.75     32.24 o
  -3  -1   7     4768.17     5007.10     54.03 o
  -2  -1   7     2004.66     2214.39     32.19 o
  -1  -1   7     1541.49     1589.36     22.97 o
   0  -1   7     9216.37     9456.45     91.93 o
   1  -1   7    11234.23    11242.60    103.97 o
   2  -1   7     4982.04     5067.53     50.78 o
   3  -1   7      188.64      219.63     15.44 o
   4  -1   7       81.67       95.74      8.16 o
   5  -1   7      201.75      177.21     12.05 o
   6  -1   7       52.44       57.75      7.92 o
   7  -1   7      625.79      602.52     22.28 o
   8  -1   7      960.08     1004.92     50.10 o
   9  -1   7     1364.12     1486.22     65.31 o
  10  -1   7       57.98       30.06     16.70 o
  11  -1   7      339.85      368.12     37.85 o
 -11   0   7      182.89      187.03     25.98 o
 -10   0   7      165.35      168.48     23.75 o
  -9   0   7       67.79       51.24      9.41 o
  -8   0   7      290.09      302.71     11.96 o
  -7   0   7     5913.70     5978.25     85.60 o
  -6   0   7     1772.81     1725.34     31.44 o
  -5   0   7     2676.82     2799.83     44.99 o
  -4   0   7      674.94      651.84     17.09 o
  -3   0   7     3873.89     3929.38     43.50 o
  -2   0   7     1716.90     1823.75     24.28 o
  -1   0   7       51.61       82.80      6.01 o
   0   0   7     1509.54     1461.73     20.58 o
   1   0   7      428.93      452.30      8.70 o
   2   0   7     2408.23     2705.58     29.88 o
   3   0   7      467.46      615.34     12.82 o
   4   0   7    16846.45    16844.44    175.04 o
   5   0   7      457.90      430.09     19.19 o
   6   0   7        7.29        1.78      4.30 o
   7   0   7     3540.75     3549.11     62.01 o
   8   0   7      560.48      518.41     33.40 o
   9   0   7      272.95      242.69     27.46 o
  10   0   7      215.62      205.96     26.72 o
  11   0   7     1613.55     1652.84     69.39 o
 -11   1   7      101.58       96.11     23.38 o
 -10   1   7      506.99      523.61     38.59 o
  -9   1   7      781.62      737.45     31.29 o
  -8   1   7      134.94       99.71      8.81 o
  -7   1   7        6.87        7.19      4.76 o
  -6   1   7      893.54      865.82     21.07 o
  -5   1   7      813.72      744.69     18.94 o
  -4   1   7     6090.38     6181.48     88.72 o
  -3   1   7      794.40      748.14     12.44 o
  -2   1   7      291.02      333.76     14.71 o
  -1   1   7      234.71      223.36      7.51 o
   0   1   7     1956.46     2017.31     28.05 o
   1   1   7      158.17      178.69     10.18 o
   2   1   7    18085.56    18069.42    145.02 o
   3   1   7     3311.69     3328.13     42.78 o
   4   1   7        6.25        7.58      3.48 o
   5   1   7      873.18      895.03     17.55 o
   6   1   7      213.09      196.50      9.37 o
   7   1   7        4.46        2.16      5.68 o
   8   1   7     4831.65     4832.95     94.95 o
   9   1   7      373.35      426.38     30.06 o
  10   1   7      697.25      786.71     41.93 o
  11   1   7        6.45       -3.71     11.87 o
  12   1   7      553.77      498.00     36.74 o
 -11   2   7      142.59      125.43     27.46 o
 -10   2   7       89.89       85.72     24.12 o
  -9   2   7      912.55     1028.62     53.54 o
  -8   2   7      337.08      361.10     22.32 o
  -7   2   7       20.17       36.72      6.63 o
  -6   2   7        7.15        1.95      4.73 o
  -5   2   7       11.54       19.53      5.21 o
  -4   2   7       38.21       46.64      6.20 o
  -3   2   7       30.80       55.96      4.80 o
  -2   2   7      102.52       58.21      5.47 o
  -1   2   7      227.21      259.59      8.66 o
   0   2   7       81.98      101.83      6.00 o
   1   2   7     2632.10     2601.10     34.79 o
   2   2   7      918.30      866.14     17.98 o
   3   2   7      854.07      887.59     17.26 o
   4   2   7     2931.18     2798.47     38.50 o
   5   2   7     4080.34     4054.09     44.70 o
   6   2   7     2229.21     2170.66     35.18 o
   7   2   7     2801.50     2878.08     52.70 o
   8   2   7     2392.86     2415.94     59.56 o
   9   2   7      129.47      114.67     17.44 o
  10   2   7       15.90       12.62     10.76 o
  11   2   7      672.88      708.78     39.71 o
  12   2   7       77.51       48.24     17.07 o
 -10   3   7       11.62       -1.11     18.93 o
  -9   3   7       21.09       19.53     11.35 o
  -8   3   7        6.36       -9.02      8.84 o
  -7   3   7     1427.67     1409.11     41.07 o
  -6   3   7      129.98      127.67     10.51 o
  -5   3   7     2210.55     2263.44     41.13 o
  -4   3   7        5.21       -0.50      2.55 o
  -3   3   7       18.91        2.05      3.17 o
  -2   3   7       16.80        4.38      4.02 o
  -1   3   7     1016.51     1137.82     19.90 o
   0   3   7     9037.97     9153.01     99.52 o
   1   3   7     2308.86     2490.62     40.61 o
   2   3   7      685.03      681.89     15.02 o
   3   3   7      543.48      687.45     13.37 o
   4   3   7        0.52        2.38      3.17 o
   5   3   7       15.47       11.44      3.76 o
   6   3   7     4359.87     4436.15     61.24 o
   7   3   7       42.91       44.54      7.86 o
   8   3   7      705.80      646.35     25.56 o
   9   3   7     1014.28      971.52     43.42 o
  10   3   7      444.00      437.52     29.69 o
  11   3   7      444.45      453.84     31.54 o
  12   3   7      369.98      379.63     32.28 o
 -10   4   7      270.36      287.56     27.68 o
  -9   4   7       53.47       76.94     15.67 o
  -8   4   7       39.79       37.23     12.49 o
  -7   4   7      711.60      712.91     31.82 o
  -6   4   7      434.07      490.34     24.59 o
  -5   4   7        7.70        7.17      5.24 o
  -4   4   7      122.94      126.71      7.59 o
  -3   4   7      883.14      856.13     25.01 o
  -2   4   7       45.32       49.32      5.83 o
  -1   4   7      203.33      178.14      9.25 o
   0   4   7      962.60      914.22     18.44 o
   1   4   7      174.96      205.12      9.23 o
   2   4   7     2490.84     2541.06     36.29 o
   3   4   7     3562.65     3651.84     49.15 o
   4   4   7        7.12        7.10      2.88 o
   5   4   7     3101.50     3318.44     44.59 o
   6   4   7       68.30       57.28      7.82 o
   7   4   7     2951.19     2820.37     44.58 o
   8   4   7      516.47      446.61     22.57 o
   9   4   7     1148.40     1149.64     47.50 o
  10   4   7      211.30      206.33     22.64 o
  11   4   7        4.84        8.91     11.13 o
  12   4   7      503.40      526.95     33.77 o
 -10   5   7        8.83       18.22     15.42 o
  -9   5   7      305.50      337.77     50.28 o
  -8   5   7     1185.50     1164.78     44.49 o
  -7   5   7      316.02      339.97     26.49 o
  -6   5   7        6.64       12.37     10.28 o
  -5   5   7     1179.94     1186.57     31.01 o
  -4   5   7      638.58      638.50     17.23 o
  -3   5   7      557.10      580.38     16.16 o
  -2   5   7      719.70      856.22     21.00 o
  -1   5   7      742.98      652.12     16.73 o
   0   5   7      272.59      254.43     15.90 o
   1   5   7      332.21      311.31     13.02 o
   2   5   7      364.75      359.00     13.61 o
   3   5   7     5106.46     5558.77     97.28 o
   4   5   7        9.95        8.83      3.22 o
   5   5   7     1527.74     1616.14     27.12 o
   6   5   7     1704.26     1677.87     26.95 o
   7   5   7      245.85      202.76     28.29 o
   8   5   7      493.31      469.06     28.95 o
   9   5   7      139.93      126.17     18.55 o
  10   5   7        5.22        3.34     10.39 o
  11   5   7       40.08       38.96     13.36 o
  12   5   7      114.00      119.49     20.04 o
  -9   6   7        9.01       -0.48     14.56 o
  -8   6   7        6.47       -2.82     11.99 o
  -7   6   7      586.18      606.80     36.90 o
  -6   6   7      854.84      804.31     44.40 o
  -5   6   7        4.61        6.44      9.98 o
  -4   6   7      251.54      264.62     12.80 o
  -3   6   7      443.47      513.19     21.05 o
  -2   6   7       68.73       94.48      8.92 o
  -1   6   7        6.55        4.04      3.68 o
   0   6   7     3575.42     3617.92     51.75 o
   1   6   7     3530.14     3546.28     58.67 o
   2   6   7      740.65      744.65     38.91 o
   3   6   7        1.17       -3.08      3.61 o
   4   6   7        3.34        5.56      4.51 o
   5   6   7       29.72       11.28      4.30 o
   6   6   7     1752.11     1794.38     29.66 o
   7   6   7     1343.07     1335.34     54.70 o
   8   6   7        0.35       -8.16      8.16 o
   9   6   7      492.14      460.52     30.43 o
  10   6   7      106.23       84.98     16.70 o
  11   6   7       90.12       69.77     16.33 o
  12   6   7       64.90       60.12     17.44 o
  -9   7   7        2.88       11.59     17.26 o
  -8   7   7        7.91       -1.61     14.44 o
  -7   7   7      383.74      375.38     37.85 o
  -6   7   7       80.06       40.67     14.48 o
  -5   7   7     1046.20     1064.86     53.83 o
  -4   7   7     1092.97     1152.80     44.12 o
  -3   7   7      390.83      412.93     21.17 o
  -2   7   7       55.84       46.85      7.24 o
  -1   7   7      246.77      257.13     13.61 o
   0   7   7      180.02      180.84     13.42 o
   1   7   7      163.47      146.88     12.84 o
   2   7   7       17.26        7.59      5.14 o
   3   7   7     5201.72     5150.67     70.63 o
   4   7   7     1168.16     1113.05     24.79 o
   5   7   7       84.14       69.52      7.61 o
   6   7   7      561.68      533.75     16.24 o
   7   7   7       17.35       30.38      9.18 o
   8   7   7      246.33      200.76     23.38 o
   9   7   7     2132.61     2118.19     74.96 o
  10   7   7      427.19      466.09     32.66 o
  11   7   7        2.17        7.05     12.25 o
  12   7   7      271.22      288.71     30.06 o
  -8   8   7      184.27      155.86     27.10 o
  -7   8   7        5.98       -7.05     13.91 o
  -6   8   7       44.03       33.55     24.12 o
  -5   8   7        1.57       -8.82      9.38 o
  -4   8   7       26.14       18.01     14.04 o
  -3   8   7      241.24      248.74     17.29 o
  -2   8   7      232.36      275.37     18.09 o
  -1   8   7       90.94       83.45     10.77 o
   0   8   7      335.63      326.74     19.07 o
   1   8   7       72.08       91.78     10.72 o
   2   8   7       99.07       97.62     10.82 o
   3   8   7      231.82      214.90     15.97 o
   4   8   7     1998.49     2038.59     42.05 o
   5   8   7       45.71       37.93      7.17 o
   6   8   7      428.64      467.26     17.90 o
   7   8   7       23.39       28.08     15.96 o
   8   8   7        7.21        2.97     10.39 o
   9   8   7      223.58      234.90     26.72 o
  10   8   7      329.75      323.59     31.54 o
  11   8   7       72.33       64.94     17.44 o
  -8   9   7       83.14       65.31     29.69 o
  -7   9   7      148.16      162.52     28.58 o
  -6   9   7      110.14      111.09     28.95 o
  -5   9   7       60.75       53.71     18.76 o
  -4   9   7       36.27       10.02     13.38 o
  -3   9   7      440.26      449.82     33.48 o
  -2   9   7      138.25      110.61     13.93 o
  -1   9   7     1789.82     1692.25     78.15 o
   0   9   7      723.58      730.29     32.73 o
   1   9   7      492.16      418.03     31.76 o
   2   9   7     1245.18     1180.41     39.63 o
   3   9   7     2530.18     2481.12     55.80 o
   4   9   7     1541.04     1522.11     36.88 o
   5   9   7       24.23       28.92      8.28 o
   6   9   7      783.60      850.13     29.18 o
   7   9   7      111.80      100.45     14.58 o
   8   9   7      104.40      107.25     20.41 o
   9   9   7        9.33       -2.23     10.02 o
  10   9   7      194.66      253.83     29.32 o
  11   9   7      120.13      141.76     23.38 o
  -7  10   7        2.34       20.96     17.80 o
  -6  10   7       31.94       57.07     26.90 o
  -5  10   7       78.76       64.29     38.22 o
  -4  10   7       82.92       66.17     33.95 o
  -3  10   7       85.58       74.39     28.20 o
  -2  10   7       29.72       19.78     13.51 o
  -1  10   7      508.92      532.89     31.75 o
   0  10   7      618.97      617.22     29.24 o
   1  10   7      387.49      407.32     39.33 o
   2  10   7     1091.99     1056.58     46.95 o
   3  10   7       90.78      108.44     20.57 o
   4  10   7      225.85      208.50     24.33 o
   5  10   7     1278.90     1218.58     37.37 o
   6  10   7       11.97       14.71      8.45 o
   7  10   7      103.30       84.37     30.80 o
   8  10   7      460.37      507.25     32.66 o
   9  10   7       99.75       82.01     19.30 o
  10  10   7        0.51        4.08     13.36 o
  11  10   7      313.77      283.14     33.03 o
  -6  11   7      419.31      413.23     44.29 o
  -5  11   7      101.17       61.26     30.80 o
  -4  11   7      176.76      120.96     25.85 o
  -3  11   7       67.22       53.23     18.86 o
  -2  11   7      397.52      352.36     36.98 o
  -1  11   7      806.91      767.40     34.67 o
   0  11   7     1304.31     1368.90     43.93 o
   1  11   7      170.20      147.89     27.16 o
   2  11   7      355.44      358.40     24.63 o
   3  11   7     1703.53     1739.16     48.62 o
   4  11   7      380.91      424.04     26.67 o
   5  11   7        8.43       27.77      9.88 o
   6  11   7      179.56      154.63     16.57 o
   7  11   7      154.98      154.52     21.71 o
   8  11   7      260.30      269.31     25.23 o
   9  11   7       23.32        2.60     12.25 o
  10  11   7       94.44       89.43     21.52 o
  -5  12   7        1.69        9.51     19.27 o
  -4  12   7        2.13       16.05     18.46 o
  -3  12   7      127.93      169.62     29.91 o
  -2  12   7      353.51      282.42     54.92 o
  -1  12   7      330.81      314.50     36.47 o
   0  12   7     1322.80     1311.95     62.22 o
   1  12   7      988.89     1010.77     38.44 o
   2  12   7      244.59      280.28     23.34 o
   3  12   7      448.37      420.74     28.01 o
   4  12   7      606.95      650.46    120.42 o
   5  12   7       17.82       20.80     10.50 o
   6  12   7      112.12      114.96     16.43 o
   7  12   7     1377.92     1415.79     52.77 o
   8  12   7      366.26      421.07     60.49 o
   9  12   7       34.13       51.21     18.93 o
  10  12   7      300.60      343.26     38.22 o
  -4  13   7      317.33      369.83     43.42 o
  -3  13   7      150.00      137.06     29.60 o
  -2  13   7        2.51        5.96     16.94 o
  -1  13   7        1.20       -8.13     14.62 o
   0  13   7        0.53       -4.49     14.07 o
   1  13   7      577.06      601.93     54.41 o
   2  13   7     2318.27     2309.86    160.63 o
   3  13   7      377.01      421.98     34.95 o
   4  13   7      415.22      454.81     47.70 o
   5  13   7      153.90      212.69     21.54 o
   6  13   7      175.47      160.78     32.28 o
   7  13   7      277.80      257.14     27.15 o
   8  13   7      398.82      466.11     36.20 o
   9  13   7      509.49      568.51     51.21 o
  -3  14   7      315.21      272.87     40.84 o
  -2  14   7     1664.07     1570.66    131.92 o
  -1  14   7        8.16       10.03     19.61 o
   0  14   7      632.71      594.63     52.66 o
   1  14   7        7.23        0.25     16.21 o
   2  14   7      298.46      236.38     28.52 o
   3  14   7      563.02      607.16     54.18 o
   4  14   7      317.69      378.91     29.34 o
   5  14   7     1228.47     1278.70     46.66 o
   6  14   7       37.52       33.75     16.14 o
   7  14   7       98.28      122.28     21.91 o
   8  14   7       22.79       10.03     14.98 o
  -1  15   7       88.99       44.55     24.71 o
   0  15   7        0.59       -0.37     26.35 o
   1  15   7      103.54       51.95     31.17 o
   2  15   7       74.69       33.40     28.95 o
   3  15   7        6.47       -2.54     20.97 o
   4  15   7     1174.25     1184.75     51.90 o
   5  15   7       29.56        5.03     14.35 o
   6  15   7      347.70      339.80     34.67 o
   7  15   7      178.67      173.25     27.25 o
   2  16   7      624.98      629.37     80.16 o
   3  16   7      341.40      384.45     64.20 o
   4  16   7        1.44       -6.95     13.24 o
   5  16   7       23.11      -21.89     24.12 o
  -5 -15   8      550.29      649.78     84.61 o
  -4 -15   8        5.46        1.36     17.39 o
  -3 -15   8      101.54      117.99     36.18 o
  -2 -15   8       19.41      -21.15     21.52 o
  -1 -15   8      119.47      172.93     46.02 o
  -7 -14   8      283.54      273.85     33.49 o
  -6 -14   8       34.64       16.33     31.54 o
  -5 -14   8      131.92      118.65     24.49 o
  -4 -14   8      624.93      559.01     67.35 o
  -3 -14   8        3.78        9.47     14.71 o
  -2 -14   8      305.70      289.09     41.75 o
  -1 -14   8      167.60      154.00     45.64 o
   0 -14   8      475.14      499.86     72.36 o
   1 -14   8       30.15       -4.82     25.98 o
   2 -14   8       14.26        4.08     28.95 o
  -8 -13   8      222.53      213.18     28.76 o
  -7 -13   8       42.84       49.97     18.00 o
  -6 -13   8      197.19      245.10     29.92 o
  -5 -13   8      356.05      356.73     79.04 o
  -4 -13   8       16.94        9.86     14.21 o
  -3 -13   8      664.57      636.50     91.29 o
  -2 -13   8       80.78       74.11     18.99 o
  -1 -13   8     1922.02     1972.45     88.13 o
   0 -13   8       15.03        1.11     23.38 o
   1 -13   8      105.56      133.24     27.94 o
   2 -13   8       52.67       30.86     21.89 o
   3 -13   8       61.64       63.83     33.03 o
  -9 -12   8      832.11      915.48     57.52 o
  -8 -12   8      124.24      113.93     25.98 o
  -7 -12   8        2.31        1.93     12.42 o
  -6 -12   8       16.72        8.49     12.69 o
  -5 -12   8        7.51        9.99     28.76 o
  -4 -12   8       56.10       49.94     16.03 o
  -3 -12   8        2.20        6.58     12.39 o
  -2 -12   8       71.85       92.48     19.21 o
  -1 -12   8      285.46      264.60     24.76 o
   0 -12   8       36.56       32.58     12.73 o
   1 -12   8      600.29      577.56     48.93 o
   2 -12   8        0.63       14.01     17.19 o
   3 -12   8        5.47       27.46     24.86 o
   4 -12   8       10.44       -4.08     23.01 o
 -10 -11   8        2.78       -2.23     15.21 o
  -9 -11   8       13.87       46.39     19.30 o
  -8 -11   8       32.55       22.64     17.07 o
  -7 -11   8       95.55       93.12     18.59 o
  -6 -11   8     1406.63     1288.86     52.43 o
  -5 -11   8        7.24        8.26     12.15 o
  -4 -11   8      852.16      767.43     41.59 o
  -3 -11   8        3.48        3.62     10.52 o
  -2 -11   8     1722.05     1732.57     68.04 o
  -1 -11   8      102.30      123.66     16.63 o
   0 -11   8      399.45      397.19     27.74 o
   1 -11   8      613.19      568.46     34.01 o
   2 -11   8        4.14       10.02     20.78 o
   3 -11   8      123.17       57.52     28.20 o
   4 -11   8       19.95        3.71     22.64 o
   5 -11   8      146.89      185.55     42.68 o
 -10 -10   8       43.24       11.50     15.96 o
  -9 -10   8       81.73       82.75     21.52 o
  -8 -10   8     2312.64     2338.25     89.43 o
  -7 -10   8      683.52      630.97     38.96 o
  -6 -10   8      262.14      269.80     26.61 o
  -5 -10   8       65.75       48.25     14.80 o
  -4 -10   8      174.81      153.57     34.70 o
  -3 -10   8      498.04      480.53     28.59 o
  -2 -10   8      661.72      660.79     29.53 o
  -1 -10   8     2867.08     2849.94     95.96 o
   0 -10   8     1475.13     1454.90     45.20 o
   1 -10   8     1511.51     1655.76     50.89 o
   2 -10   8       92.96      103.91     28.57 o
   3 -10   8     1072.50      996.38     72.73 o
   4 -10   8      314.23      420.45     54.55 o
   5 -10   8     1062.86     1065.40     77.93 o
   6 -10   8      717.39      805.27     77.93 o
 -10  -9   8      317.04      426.76     37.85 o
  -9  -9   8      389.52      394.84     36.74 o
  -8  -9   8       33.54       29.32     15.21 o
  -7  -9   8       32.34       12.62     12.62 o
  -6  -9   8      454.21      456.62     36.37 o
  -5  -9   8     4560.30     4446.23    104.58 o
  -4  -9   8     7168.74     6925.81    144.40 o
  -3  -9   8       26.75       12.32      7.95 o
  -2  -9   8       24.98       10.00     11.72 o
  -1  -9   8      326.04      358.19     23.00 o
   0  -9   8      824.79      804.56     37.27 o
   1  -9   8      976.36      967.26     70.98 o
   2  -9   8      619.44      604.41     39.34 o
   3  -9   8      237.13      227.11     38.59 o
   4  -9   8      795.44      960.01     70.14 o
   5  -9   8       10.62        8.54     21.15 o
   6  -9   8       71.90       64.94     27.83 o
   7  -9   8      100.27      108.36     33.03 o
 -11  -8   8        1.34       -4.82     13.36 o
 -10  -8   8      569.46      542.91     36.37 o
  -9  -8   8      576.12      636.42     38.96 o
  -8  -8   8      421.14      418.96     31.91 o
  -7  -8   8      451.88      470.17     33.40 o
  -6  -8   8      300.11      298.97     32.47 o
  -5  -8   8      312.83      272.17     23.40 o
  -4  -8   8     1815.62     1784.68     46.39 o
  -3  -8   8     1847.99     1834.83     39.63 o
  -2  -8   8      606.96      644.13     25.04 o
  -1  -8   8      101.06      142.48     14.12 o
   0  -8   8        9.54       -5.05     10.53 o
   1  -8   8      374.74      358.90     46.02 o
   2  -8   8     1184.78     1173.31     60.67 o
   3  -8   8     3281.22     3221.93     89.62 o
   4  -8   8      734.07      688.00     63.09 o
   5  -8   8      308.72      295.02     43.79 o
   6  -8   8        4.19       21.52     18.93 o
   7  -8   8       81.03       44.90     25.61 o
   8  -8   8        0.20       -7.42     21.52 o
 -11  -7   8      447.03      497.26     33.77 o
 -10  -7   8      653.74      728.45     39.34 o
  -9  -7   8      160.67      152.52     20.78 o
  -8  -7   8        1.28        4.08     10.02 o
  -7  -7   8      812.00      859.82     42.30 o
  -6  -7   8       76.28       59.75     14.47 o
  -5  -7   8      377.26      383.94     26.08 o
  -4  -7   8      424.03      430.10     23.51 o
  -3  -7   8      573.19      554.45     40.81 o
  -2  -7   8        6.09       11.11      5.48 o
  -1  -7   8     2201.73     2185.99     48.95 o
   0  -7   8      540.92      583.49     40.88 o
   1  -7   8      132.23      119.03     13.64 o
   2  -7   8     3314.13     3215.35     79.40 o
   3  -7   8      733.04      751.60     44.16 o
   4  -7   8     2086.48     2149.36     97.97 o
   5  -7   8        5.74        2.60     14.10 o
   6  -7   8     1229.82     1211.61     74.96 o
   7  -7   8      106.93       86.46     27.09 o
   8  -7   8      509.58      468.32     57.15 o
 -11  -6   8      684.32      725.11     37.48 o
 -10  -6   8       87.37      106.87     17.81 o
  -9  -6   8      193.23      217.09     22.64 o
  -8  -6   8     1557.38     1542.26     56.03 o
  -7  -6   8      138.38      105.39     16.33 o
  -6  -6   8      106.79      108.54     23.75 o
  -5  -6   8     2331.10     2445.70     40.22 o
  -4  -6   8     2142.01     2128.79     35.50 o
  -3  -6   8      311.21      292.59     13.92 o
  -2  -6   8      111.93      107.09     12.31 o
  -1  -6   8     5549.79     5362.65     78.26 o
   0  -6   8     3208.90     3108.84     60.58 o
   1  -6   8      685.68      677.24     24.83 o
   2  -6   8     4617.06     4580.60     98.89 o
   3  -6   8        1.32       -8.01      5.16 o
   4  -6   8     2396.76     2384.62     51.52 o
   5  -6   8      600.11      583.73     54.55 o
   6  -6   8     1207.76     1110.31     67.91 o
   7  -6   8       72.28       94.63     26.35 o
   8  -6   8      235.15      303.18     43.05 o
   9  -6   8       45.29       77.93     27.09 o
 -11  -5   8      628.69      739.96     36.00 o
 -10  -5   8     1247.58     1192.32     46.39 o
  -9  -5   8     1792.72     1832.45     60.86 o
  -8  -5   8     1080.98     1035.72     41.93 o
  -7  -5   8       58.75       43.79      8.31 o
  -6  -5   8      710.38      761.99     23.59 o
  -5  -5   8      827.30      816.92     24.72 o
  -4  -5   8     4002.55     3947.62     52.76 o
  -3  -5   8     1616.34     1555.98     42.16 o
  -2  -5   8     7722.19     7602.20     91.00 o
  -1  -5   8     1408.55     1463.04     32.68 o
   0  -5   8      422.85      434.00     17.40 o
   1  -5   8       12.32        5.05      5.46 o
   2  -5   8     2242.55     2379.80     47.81 o
   3  -5   8     2471.61     2408.83     49.22 o
   4  -5   8     1920.59     1842.96     42.14 o
   5  -5   8      204.66      192.60     30.43 o
   6  -5   8      680.35      597.09     53.07 o
   7  -5   8      454.02      586.32     54.18 o
   8  -5   8      670.83      751.83     56.03 o
   9  -5   8       84.28       86.09     27.46 o
  10  -5   8      824.62      914.00     65.31 o
 -11  -4   8      211.21      237.50     22.27 o
 -10  -4   8      211.58      202.62     20.04 o
  -9  -4   8       75.30       65.31     12.62 o
  -8  -4   8      753.07      761.29     21.73 o
  -7  -4   8     3437.27     3308.96     56.71 o
  -6  -4   8     4248.47     4094.54     67.28 o
  -5  -4   8       61.03       30.83      6.47 o
  -4  -4   8      811.77      829.75     18.12 o
  -3  -4   8     1925.85     1957.17     31.03 o
  -2  -4   8     1122.33     1219.65     29.03 o
  -1  -4   8    12012.60    12112.35    134.33 o
   0  -4   8     7303.66     7260.05     84.67 o
   1  -4   8     2021.07     1890.48     31.60 o
   2  -4   8     1326.98     1341.76     29.15 o
   3  -4   8     1127.87     1197.93     30.65 o
   4  -4   8       58.26       67.13     11.40 o
   5  -4   8      283.24      279.35     17.10 o
   6  -4   8     5883.03     5518.50    169.22 o
   7  -4   8     1123.55     1229.80     66.43 o
   8  -4   8      413.59      455.33     47.13 o
   9  -4   8       24.16       22.64     18.93 o
  10  -4   8       22.54       44.53     21.89 o
 -11  -3   8       56.00       55.66     14.84 o
 -10  -3   8      143.71      132.48     17.07 o
  -9  -3   8      674.12      753.07     25.50 o
  -8  -3   8     2304.93     2386.45     42.40 o
  -7  -3   8      352.48      363.77     14.84 o
  -6  -3   8       74.68       65.39      7.25 o
  -5  -3   8     1136.57      977.37     23.67 o
  -4  -3   8     4730.18     4808.90     61.71 o
  -3  -3   8     4796.28     4753.60     63.08 o
  -2  -3   8     2611.04     2663.29     37.64 o
  -1  -3   8     1435.88     1265.95     20.50 o
   0  -3   8      453.28      501.38     13.63 o
   1  -3   8      226.48      298.81     10.59 o
   2  -3   8       61.47       28.21      4.77 o
   3  -3   8     3080.06     3135.57     83.02 o
   4  -3   8      586.04      542.13     28.57 o
   5  -3   8     2518.29     2390.05     73.25 o
   6  -3   8       59.05       88.82      9.70 o
   7  -3   8     1161.44     1023.10     57.15 o
   8  -3   8     2869.40     2587.62    100.57 o
   9  -3   8     1681.32     1937.84     85.72 o
  10  -3   8      263.18      274.24     37.48 o
 -11  -2   8       13.22        7.42     13.36 o
  -9  -2   8       40.12       36.74     15.21 o
  -8  -2   8       12.70       20.58      5.46 o
  -7  -2   8     1585.28     1534.86     37.87 o
  -6  -2   8       22.15       15.65      4.82 o
  -5  -2   8      837.76      795.92     19.91 o
  -4  -2   8      727.30      785.80     20.13 o
  -3  -2   8     1624.53     1952.20     30.37 o
  -2  -2   8    12991.72    13895.47    187.92 o
  -1  -2   8      563.89      636.76     13.03 o
   0  -2   8     3377.63     3410.00     40.37 o
   1  -2   8    10193.04    10334.71    102.66 o
   2  -2   8    10283.16    11094.80    163.07 o
   3  -2   8       33.04       24.76      5.15 o
   4  -2   8     1132.72     1219.52     26.70 o
   5  -2   8        4.28        7.51      4.90 o
   6  -2   8     1184.42     1172.83     37.69 o
   7  -2   8      189.00      207.44     27.46 o
   8  -2   8     2827.15     2577.97     96.11 o
   9  -2   8       23.43       29.32     16.33 o
  10  -2   8      231.76      267.19     35.25 o
  11  -2   8      119.33      100.57     25.23 o
 -11  -1   8       32.29       54.92     15.96 o
 -10  -1   8     1017.64     1014.94     44.90 o
  -9  -1   8      369.15      378.87     17.98 o
  -8  -1   8        8.11        4.50      4.69 o
  -7  -1   8     1908.12     1929.82     35.44 o
  -6  -1   8     1930.70     1927.31     35.04 o
  -5  -1   8      259.18      256.66     11.00 o
  -4  -1   8       86.49      123.74      8.68 o
  -3  -1   8      127.45       89.89      5.86 o
  -2  -1   8      626.33      727.42     16.02 o
  -1  -1   8       16.16       24.28      5.29 o
   0  -1   8     1586.06     1471.70     35.99 o
   1  -1   8      751.17      745.60     12.97 o
   2  -1   8     1091.98     1176.43     18.97 o
   3  -1   8      970.95      953.17     18.45 o
   4  -1   8      195.89      141.78      9.70 o
   5  -1   8     1058.92     1086.22     25.09 o
   6  -1   8     1285.31     1205.70     32.01 o
   7  -1   8       48.21       55.53      9.11 o
   8  -1   8       12.60       10.02     12.25 o
   9  -1   8       51.81       61.60     18.18 o
  10  -1   8      736.42      767.42     47.50 o
  11  -1   8      306.27      317.65     37.11 o
 -11   0   8      637.81      623.43     41.93 o
 -10   0   8      144.93       84.24     20.04 o
  -9   0   8        0.16        1.79      8.14 o
  -8   0   8      357.39      356.20     23.74 o
  -7   0   8      630.82      589.80     17.38 o
  -6   0   8      825.58      812.26     20.41 o
  -5   0   8     1246.62     1161.51     25.21 o
  -4   0   8     7628.72     7618.99    107.52 o
  -3   0   8       24.76       49.22      4.40 o
  -2   0   8     1095.38     1076.50     20.41 o
  -1   0   8     2326.57     2379.37     33.29 o
   0   0   8     2542.54     2649.36     32.13 o
   1   0   8       90.83       67.89      4.45 o
   2   0   8     9080.76     8709.28     95.84 o
   3   0   8     4912.00     5084.29     55.27 o
   4   0   8      261.37      315.20     12.02 o
   5   0   8     2562.92     2735.08     39.51 o
   6   0   8      110.47       99.69     10.53 o
   7   0   8       35.64       35.68      8.09 o
   8   0   8      412.81      442.34     32.66 o
   9   0   8     3562.75     3659.33    115.04 o
  10   0   8      641.86      636.05     41.19 o
  11   0   8       43.56       47.13     18.18 o
 -11   1   8       22.72       23.01     20.41 o
 -10   1   8       32.50       22.27     15.96 o
  -9   1   8     2617.73     2599.47     57.21 o
  -8   1   8      819.11      855.50     29.51 o
  -7   1   8       61.99       56.28     11.69 o
  -6   1   8     3774.18     3625.56     67.44 o
  -5   1   8      151.25      134.12      9.63 o
  -4   1   8       73.43      112.52      8.71 o
  -3   1   8     7810.87     8047.27     96.53 o
  -2   1   8    10473.87    10583.14    124.96 o
  -1   1   8     3284.64     3299.18     41.26 o
   0   1   8     5988.34     6131.57     88.17 o
   1   1   8      134.10      175.36     10.12 o
   2   1   8     1704.39     1863.68     22.97 o
   3   1   8       23.35       47.27      5.31 o
   4   1   8    11427.64    11902.82    128.82 o
   5   1   8     6610.48     6867.42     80.00 o
   6   1   8     2344.86     2343.33     34.40 o
   7   1   8      297.03      309.24     16.02 o
   8   1   8     1012.68      954.45     45.64 o
   9   1   8      156.41      165.14     23.01 o
  10   1   8      939.87      885.42     46.76 o
  11   1   8     1008.08     1039.06     53.07 o
 -11   2   8        4.70       14.47     20.78 o
 -10   2   8     1037.46      989.33     59.00 o
  -9   2   8      870.33      803.47     44.88 o
  -8   2   8        1.41       -4.47      8.17 o
  -7   2   8       18.97       13.76      8.30 o
  -6   2   8     3040.33     2978.64     52.60 o
  -5   2   8     6245.09     6137.76     92.81 o
  -4   2   8     6610.60     6549.85     97.36 o
  -3   2   8     7312.97     7549.12     92.50 o
  -2   2   8     1728.38     1766.86     35.39 o
  -1   2   8      824.20      751.91     15.33 o
   0   2   8      429.92      383.46     12.01 o
   1   2   8     2383.91     2521.28     35.04 o
   2   2   8    14741.71    14891.15    155.19 o
   3   2   8     4683.15     5003.35     61.61 o
   4   2   8       40.61       32.22      5.08 o
   5   2   8       78.19       68.79      6.57 o
   6   2   8     3859.40     3728.91     49.04 o
   7   2   8     3632.21     3526.75     61.84 o
   8   2   8        4.19        4.08      9.28 o
   9   2   8     1920.67     1828.74     67.54 o
  10   2   8      125.20      107.62     19.30 o
  11   2   8       30.33       24.49     14.84 o
  12   2   8       25.08       22.27     15.59 o
 -10   3   8       32.00       56.78     24.86 o
  -9   3   8      618.32      663.99     32.41 o
  -8   3   8      537.24      537.26     28.70 o
  -7   3   8        4.40        9.21      8.80 o
  -6   3   8        6.83       -0.21      5.12 o
  -5   3   8      862.50      878.35     26.67 o
  -4   3   8       92.19      102.11     10.46 o
  -3   3   8     2037.21     2195.09     35.09 o
  -2   3   8      494.32      373.97     33.98 o
  -1   3   8        5.67        9.39      3.86 o
   0   3   8     3913.75     4205.06     52.50 o
   1   3   8      305.35      347.71     11.25 o
   2   3   8       62.45       74.49      7.39 o
   3   3   8     1225.53     1360.94     27.40 o
   4   3   8     1316.90     1576.26     27.27 o
   5   3   8      841.99      751.24     17.41 o
   6   3   8     2253.81     2265.95     39.64 o
   7   3   8      660.49      627.59     20.80 o
   8   3   8      175.57      126.54     18.18 o
   9   3   8      100.50      117.64     18.55 o
  10   3   8      197.61      179.61     23.01 o
  11   3   8      576.84      609.70     37.48 o
  12   3   8      388.16      350.68     33.03 o
 -10   4   8       27.84       28.62     16.40 o
  -9   4   8      197.63      239.05     23.48 o
  -8   4   8        2.18        4.54     10.36 o
  -7   4   8       19.33        1.53      9.30 o
  -6   4   8      599.64      618.33     38.68 o
  -5   4   8       60.24       60.43      8.78 o
  -4   4   8       72.82       52.72      7.39 o
  -3   4   8      132.65      165.10      9.95 o
  -2   4   8      512.47      427.83     13.84 o
  -1   4   8      367.63      402.19     15.69 o
   0   4   8       70.24       54.90      5.56 o
   1   4   8      528.48      556.55     15.93 o
   2   4   8     4310.28     5090.40     76.92 o
   3   4   8      120.11      175.17     11.02 o
   4   4   8     1031.84     1006.93     21.37 o
   5   4   8       75.97       99.10      6.98 o
   6   4   8     4168.91     4136.47     52.53 o
   7   4   8      873.85      836.93     30.31 o
   8   4   8      841.62      768.53     38.59 o
   9   4   8      209.15      220.06     23.75 o
  10   4   8      132.49      118.75     18.93 o
  11   4   8      420.91      396.70     30.43 o
  12   4   8       31.22       21.15     14.47 o
 -10   5   8       55.57       41.93     23.38 o
  -9   5   8      151.06      128.31     20.09 o
  -8   5   8      254.24      232.07     25.14 o
  -7   5   8      686.00      663.24     58.23 o
  -6   5   8     3490.83     3646.42     81.34 o
  -5   5   8      428.96      407.30     19.87 o
  -4   5   8       93.23       87.27      7.72 o
  -3   5   8      350.91      309.44     15.70 o
  -2   5   8      933.12     1076.18     33.43 o
  -1   5   8      605.78      551.88     16.18 o
   0   5   8     1987.91     1717.32     34.04 o
   1   5   8     1688.85     1651.73     43.90 o
   2   5   8      353.68      295.97     17.17 o
   3   5   8      685.28      712.36     18.66 o
   4   5   8        7.98        8.76      3.55 o
   5   5   8       60.63       61.39      5.86 o
   6   5   8     2896.22     2719.16     43.66 o
   7   5   8     1730.98     1655.95     51.55 o
   8   5   8      133.35      107.25     17.44 o
   9   5   8        8.48       11.87     10.39 o
  10   5   8       42.43       32.66     13.36 o
  11   5   8       45.90       28.95     14.10 o
  12   5   8       65.68       76.07     18.55 o
  -9   6   8      197.20      174.61     25.91 o
  -8   6   8     1107.22     1153.55     47.50 o
  -7   6   8      825.82      895.11     42.76 o
  -6   6   8      347.99      296.39     25.94 o
  -5   6   8      964.55      854.31     37.26 o
  -4   6   8     2724.56     2720.71     43.99 o
  -3   6   8      341.20      345.84     18.08 o
  -2   6   8     2457.38     2545.73     41.84 o
  -1   6   8       15.36       23.42      5.22 o
   0   6   8       37.79       61.72      7.00 o
   1   6   8     4813.69     4993.24     76.53 o
   2   6   8    19152.82    19437.34    209.49 o
   3   6   8      649.17      608.49     18.59 o
   4   6   8      132.19      135.08      8.87 o
   5   6   8     2322.24     2364.76     34.62 o
   6   6   8      389.55      385.42     13.56 o
   7   6   8       46.15       55.01      9.95 o
   8   6   8       81.50       95.74     16.70 o
   9   6   8      916.59      898.78     44.53 o
  10   6   8      793.00      818.26     42.68 o
  11   6   8        2.24        1.11     11.50 o
  12   6   8       11.71       15.96     14.47 o
  -9   7   8      326.20      393.19     52.51 o
  -8   7   8        3.61       -9.81     14.25 o
  -7   7   8       36.43       50.30     15.98 o
  -6   7   8      284.91      316.29     40.18 o
  -5   7   8      135.29      141.14     19.68 o
  -4   7   8       67.48       52.82     13.77 o
  -3   7   8       20.76        9.14      4.90 o
  -2   7   8     2324.27     2298.12     40.60 o
  -1   7   8       51.05       43.89      7.52 o
   0   7   8     3643.06     3657.52     72.20 o
   1   7   8     3903.26     3970.97     66.75 o
   2   7   8      653.89      609.57     30.49 o
   3   7   8     2676.18     2789.37     47.77 o
   4   7   8      764.28      768.77     23.47 o
   5   7   8     2150.04     2108.40     36.40 o
   6   7   8      781.95      764.89     19.84 o
   7   7   8      175.86      198.68     18.33 o
   8   7   8      221.25      239.35     26.35 o
   9   7   8       13.58        0.74     10.76 o
  10   7   8       21.61       31.17     14.47 o
  11   7   8      117.44       89.43     19.30 o
  12   7   8      315.04      304.67     31.54 o
  -8   8   8        2.14        5.88     24.31 o
  -7   8   8      280.52      235.20     30.49 o
  -6   8   8      114.25      129.12     21.05 o
  -5   8   8        8.51        6.21     11.25 o
  -4   8   8     1739.49     1785.28     58.10 o
  -3   8   8     1347.04     1337.41     53.53 o
  -2   8   8      111.90      112.55     12.31 o
  -1   8   8      131.23      125.81     12.72 o
   0   8   8      100.68      118.85     12.43 o
   1   8   8      437.15      414.43     20.17 o
   2   8   8      246.91      260.70     16.86 o
   3   8   8       34.41       36.47      9.69 o
   4   8   8      308.24      329.02     25.60 o
   5   8   8       13.83        7.35      5.14 o
   6   8   8     1019.18     1149.38     32.69 o
   7   8   8       11.31       14.95      8.53 o
   8   8   8       65.30       25.61     12.99 o
   9   8   8      108.29       96.85     19.30 o
  10   8   8      689.42      623.43     39.71 o
  11   8   8      108.33      139.90     23.38 o
  -7   9   8       85.59       93.31     32.47 o
  -6   9   8      146.90      139.78     25.50 o
  -5   9   8       47.11       48.46     18.35 o
  -4   9   8       18.71       16.80     12.76 o
  -3   9   8       18.99       26.69     12.85 o
  -2   9   8      372.32      344.81     27.12 o
  -1   9   8      510.20      515.30     38.67 o
   0   9   8      726.10      681.22     26.71 o
   1   9   8      839.79      794.97     30.18 o
   2   9   8       29.29       19.16      7.67 o
   3   9   8       33.02       16.71      7.71 o
   4   9   8        5.17       -0.10      6.84 o
   5   9   8       12.75        4.37      6.64 o
   6   9   8       11.41       21.06      8.23 o
   7   9   8        9.42        5.19      8.54 o
   8   9   8       26.88        7.79     11.50 o
   9   9   8       48.61       57.15     16.70 o
  10   9   8      333.57      306.15     33.40 o
  11   9   8       19.66       31.17     15.96 o
  -7  10   8      105.64      145.68     28.54 o
  -6  10   8      177.05      194.93     30.33 o
  -5  10   8       16.73       23.35     16.74 o
  -4  10   8       14.66       39.58     17.97 o
  -3  10   8       76.37       78.04     41.01 o
  -2  10   8      562.29      471.82     40.35 o
  -1  10   8      151.31       98.84     15.75 o
   0  10   8       40.29       41.91     10.61 o
   1  10   8       26.15       28.06      9.97 o
   2  10   8      382.26      346.89     30.81 o
   3  10   8     1654.97     1735.08     47.22 o
   4  10   8      339.47      345.37     23.15 o
   5  10   8        3.61        9.49      7.61 o
   6  10   8      374.87      397.11     24.23 o
   7  10   8      284.09      306.79     24.89 o
   8  10   8       40.93       29.40     11.50 o
   9  10   8      146.43      130.25     23.38 o
  10  10   8        9.36        2.23     14.10 o
  11  10   8        1.33        9.65     14.47 o
  -6  11   8      122.90      158.38     30.06 o
  -5  11   8       54.02        6.83     18.00 o
  -4  11   8       28.78       33.26     20.22 o
  -3  11   8       82.10       63.01     23.94 o
  -2  11   8      389.73      352.80     37.57 o
  -1  11   8        6.39       15.26     14.08 o
   0  11   8     1988.56     1928.07     53.42 o
   1  11   8      768.88      802.48     35.49 o
   2  11   8      977.78     1056.97     37.72 o
   3  11   8        1.26       -2.87      8.09 o
   4  11   8      702.33      644.57     35.29 o
   5  11   8     1022.14     1044.57     36.51 o
   6  11   8      267.73      269.85     24.04 o
   7  11   8      426.25      425.54     30.80 o
   8  11   8      283.11      307.49     26.84 o
   9  11   8      176.82      200.02     29.32 o
  10  11   8      241.05      263.47     33.77 o
  -5  12   8      348.66      344.11     41.01 o
  -4  12   8       12.33      -11.33     24.12 o
  -3  12   8      192.43      181.12     40.63 o
  -2  12   8      167.96      154.58     38.96 o
  -1  12   8        1.58        7.01     23.56 o
   0  12   8      265.48      311.70     25.50 o
   1  12   8      375.33      423.11     29.27 o
   2  12   8       44.85       27.37     13.93 o
   3  12   8      602.39      575.14     31.07 o
   4  12   8      450.25      405.66     56.03 o
   5  12   8      544.70      554.44     33.23 o
   6  12   8       13.13       21.68     10.32 o
   7  12   8      139.04      128.23     19.69 o
   8  12   8      224.48      228.54     36.37 o
   9  12   8      450.15      539.94     48.24 o
  10  12   8      140.20      103.16     24.86 o
  -4  13   8       26.99       31.39     22.19 o
  -3  13   8        0.06      -12.01     17.10 o
  -2  13   8      512.91      529.00     49.78 o
  -1  13   8      107.10       86.20     24.73 o
   0  13   8       75.66      104.38     24.69 o
   1  13   8     2359.78     2274.47     65.76 o
   2  13   8      368.12      378.70     28.83 o
   3  13   8       60.38       37.39     14.98 o
   4  13   8     1493.66     1383.70     55.01 o
   5  13   8      451.36      453.18     30.66 o
   6  13   8        6.95       13.76     12.89 o
   7  13   8        2.60        7.59     12.84 o
   8  13   8      290.52      273.59     28.88 o
   9  13   8       10.73       -4.82     15.96 o
  -2  14   8      228.61      214.72     36.21 o
  -1  14   8      261.84      294.72     42.86 o
   0  14   8       19.29       45.90     21.57 o
   1  14   8        7.28       -2.52     16.59 o
   2  14   8        5.33        2.25     12.36 o
   3  14   8      175.19      135.17     23.43 o
   4  14   8        2.69        5.79     11.46 o
   5  14   8        2.18       -3.99     10.47 o
   6  14   8      795.55      805.02     46.13 o
   7  14   8      636.49      783.40     45.49 o
   8  14   8       22.39       27.22     15.90 o
  -1  15   8      101.94       44.56     24.86 o
   0  15   8      100.61       93.89     37.85 o
   1  15   8       19.84      -17.81     22.27 o
   2  15   8        3.06       -9.65     21.89 o
   3  15   8       24.82       14.22     15.73 o
   4  15   8      124.67      164.71     22.69 o
   5  15   8      124.65      161.50     86.09 o
   6  15   8      174.45      153.65     41.56 o
   7  15   8       18.70       34.51     17.39 o
   2  16   8       63.70       38.22     36.37 o
   3  16   8        3.09        2.60     27.46 o
   4  16   8      305.04      284.03     44.35 o
  -4 -15   9      332.43      599.68     83.12 o
  -3 -15   9      447.13      513.49     45.47 o
  -2 -15   9      371.88      349.57     63.09 o
  -6 -14   9      443.92      426.77     40.36 o
  -5 -14   9      229.20      193.61     56.78 o
  -4 -14   9      288.67      338.59     36.25 o
  -3 -14   9        3.18       18.17     16.85 o
  -2 -14   9       11.34        3.95     15.03 o
  -1 -14   9      487.63      625.66     80.16 o
   0 -14   9      159.66      230.82     54.92 o
   1 -14   9        2.95       -8.54     25.61 o
  -8 -13   9       76.54       94.63     26.72 o
  -7 -13   9        1.67       -5.97     13.73 o
  -6 -13   9      278.74      266.57     31.18 o
  -5 -13   9       14.40       -3.07     17.07 o
  -4 -13   9       34.98       53.11     17.18 o
  -3 -13   9      396.55      395.23     36.85 o
  -2 -13   9       83.56       62.94     18.78 o
  -1 -13   9       14.53        1.56     13.51 o
   0 -13   9      241.62      217.46     47.87 o
   1 -13   9      767.48      671.54     54.43 o
   2 -13   9       56.67       54.76     22.96 o
   3 -13   9       42.38       38.37     26.90 o
  -9 -12   9        3.39       -1.48     15.59 o
  -8 -12   9       11.17       11.13     16.33 o
  -7 -12   9        0.99        0.25     13.36 o
  -6 -12   9        7.70        6.31     12.75 o
  -5 -12   9      147.94      143.58     22.81 o
  -4 -12   9      128.57      110.35     26.16 o
  -3 -12   9       10.54        4.68     11.30 o
  -2 -12   9       93.11       56.60     26.16 o
  -1 -12   9       55.91       32.94     15.45 o
   0 -12   9     1328.33     1363.64     48.19 o
   1 -12   9        2.79       20.41     26.53 o
   2 -12   9      500.12      462.54     44.85 o
   3 -12   9      223.54      240.75     34.57 o
   4 -12   9      526.02      635.31     73.11 o
  -9 -11   9       13.58       18.55     17.44 o
  -8 -11   9      253.94      263.47     34.14 o
  -7 -11   9       20.46       21.97     13.41 o
  -6 -11   9        1.21        4.89     15.03 o
  -5 -11   9      687.89      626.43     37.88 o
  -4 -11   9       12.01        6.46     10.34 o
  -3 -11   9        2.51        1.05     10.62 o
  -2 -11   9       49.59       51.06     15.49 o
  -1 -11   9      209.80      217.67     24.54 o
   0 -11   9       66.13       65.15     13.86 o
   1 -11   9      147.14      155.04     19.46 o
   2 -11   9        4.65       -5.28     13.63 o
   3 -11   9       33.27       47.87     26.35 o
   4 -11   9       16.66       16.33     23.01 o
   5 -11   9      120.38       96.11     36.74 o
 -10 -10   9       10.03        2.60     15.59 o
  -9 -10   9       48.94       40.45     18.93 o
  -8 -10   9      114.54      127.28     24.49 o
  -7 -10   9       41.15       50.10     17.81 o
  -6 -10   9     3059.52     3018.10     84.66 o
  -5 -10   9     2936.92     2801.44     80.14 o
  -4 -10   9       18.78       24.03     13.36 o
  -3 -10   9     1149.58     1152.09     81.64 o
  -2 -10   9       48.39       30.58     10.13 o
  -1 -10   9        9.57       -8.62      8.05 o
   0 -10   9       29.21       11.02      9.47 o
   1 -10   9     4921.97     4888.44     97.86 o
   2 -10   9      491.47      608.77     46.23 o
   3 -10   9       10.65        3.34     20.41 o
   4 -10   9        6.04       -6.68     19.30 o
   5 -10   9       16.20        6.68     20.04 o
   6 -10   9       48.60       19.67     25.23 o
 -10  -9   9      420.63      533.26     39.34 o
  -9  -9   9     1170.05     1105.11     56.03 o
  -8  -9   9      516.60      455.70     39.34 o
  -7  -9   9      722.27      719.55     43.79 o
  -6  -9   9      212.29      187.28     21.76 o
  -5  -9   9      488.55      522.57     32.25 o
  -4  -9   9        2.93        5.33      9.78 o
  -3  -9   9     3324.07     3283.93     68.24 o
  -2  -9   9     3012.51     3071.55     65.93 o
  -1  -9   9     2420.26     2486.02     58.59 o
   0  -9   9     2489.66     2579.40     61.12 o
   1  -9   9     1141.14     1187.69     39.70 o
   2  -9   9     1233.07     1256.80     48.13 o
   3  -9   9      589.05      597.09     61.60 o
   4  -9   9     1637.34     1554.50     89.80 o
   5  -9   9      485.93      503.94     60.12 o
   6  -9   9      258.36      179.24     38.59 o
   7  -9   9      135.02      152.52     40.08 o
 -11  -8   9      590.06      587.81     40.08 o
 -10  -8   9      119.25       97.97     20.04 o
  -9  -8   9       97.50       76.07     18.55 o
  -8  -8   9       65.28       55.66     16.33 o
  -7  -8   9        0.12       -1.48     10.39 o
  -6  -8   9        1.39       16.33     11.13 o
  -5  -8   9     2992.45     3034.62     78.64 o
  -4  -8   9     1878.93     1927.40     59.12 o
  -3  -8   9      894.43      929.14     27.26 o
  -2  -8   9      198.50      191.32     19.73 o
  -1  -8   9      572.31      558.41     26.40 o
   0  -8   9      199.99      209.94     17.96 o
   1  -8   9     2373.24     2368.32     79.60 o
   2  -8   9      951.57      944.33     34.46 o
   3  -8   9      990.37     1035.81     43.38 o
   4  -8   9      228.12      243.06     39.71 o
   5  -8   9       98.85      109.84     30.43 o
   6  -8   9      227.11      296.87     45.27 o
   7  -8   9      336.48      420.45     55.66 o
   8  -8   9      162.03      170.33     38.59 o
 -11  -7   9       64.47       71.62     18.93 o
 -10  -7   9      968.14      998.61     48.24 o
  -9  -7   9      945.52      949.99     46.39 o
  -8  -7   9      163.22      184.80     23.01 o
  -7  -7   9      392.09      330.27     29.69 o
  -6  -7   9      258.29      238.98     25.98 o
  -5  -7   9       35.99       36.08      6.87 o
  -4  -7   9        1.26        5.74      5.43 o
  -3  -7   9     1106.22     1081.03     27.89 o
  -2  -7   9      336.31      313.20     35.51 o
  -1  -7   9     1134.48     1204.97     34.62 o
   0  -7   9      463.00      450.55     22.98 o
   1  -7   9     1531.06     1589.40     42.53 o
   2  -7   9       93.67      114.81     13.64 o
   3  -7   9       16.21        3.96      8.65 o
   4  -7   9      627.63      644.96     59.00 o
   5  -7   9     1246.23     1250.58     75.33 o
   6  -7   9       15.46       -6.68     15.21 o
   7  -7   9      111.56       63.46     26.35 o
   8  -7   9       22.28       17.81     21.52 o
 -11  -6   9      571.62      629.00     37.11 o
 -10  -6   9     1029.68     1141.11     49.73 o
  -9  -6   9      809.36      848.32     41.56 o
  -8  -6   9      256.82      242.32     24.86 o
  -7  -6   9      433.74      410.06     28.57 o
  -6  -6   9      207.61      180.67     19.67 o
  -5  -6   9     1628.27     1655.09     31.45 o
  -4  -6   9      542.77      588.90     17.46 o
  -3  -6   9      773.45      756.67     20.61 o
  -2  -6   9      506.10      479.11     17.20 o
  -1  -6   9      845.48      860.30     33.29 o
   0  -6   9      583.65      569.96     41.45 o
   1  -6   9       99.74      120.23     12.60 o
   2  -6   9      229.91      207.30     39.24 o
   3  -6   9        7.14       -4.51      6.50 o
   4  -6   9      129.79      128.90     17.03 o
   5  -6   9      535.95      607.85     55.66 o
   6  -6   9      121.41      112.81     26.72 o
   7  -6   9       33.31       36.74     19.67 o
   8  -6   9        8.29      -10.76     14.84 o
   9  -6   9      115.44      136.19     33.77 o
 -11  -5   9      160.28      143.98     20.78 o
 -10  -5   9      197.26      181.83     21.89 o
  -9  -5   9      258.43      279.43     25.61 o
  -8  -5   9     4717.28     4617.90     95.94 o
  -7  -5   9     2368.63     2262.87     46.81 o
  -6  -5   9       72.40       69.15      9.45 o
  -5  -5   9     1056.56     1078.06     43.46 o
  -4  -5   9      309.71      300.61     12.68 o
  -3  -5   9      125.03      105.58      9.92 o
  -2  -5   9      289.31      344.80     13.89 o
  -1  -5   9     9439.12     9460.62    110.86 o
   0  -5   9     1686.76     1560.22     34.11 o
   1  -5   9     4158.67     4370.74     71.77 o
   2  -5   9     1348.76     1356.68     30.04 o
   3  -5   9       60.30       83.35     11.77 o
   4  -5   9      651.58      679.80     24.57 o
   5  -5   9     2851.91     2994.34    113.55 o
   6  -5   9     1214.61     1307.73     71.25 o
   7  -5   9      873.95      937.75     61.60 o
   8  -5   9      533.88      453.10     49.73 o
   9  -5   9      150.09      171.44     33.77 o
 -11  -4   9      125.35      117.26     18.18 o
 -10  -4   9     1843.10     1849.15     63.09 o
  -9  -4   9      629.79      627.78     37.85 o
  -8  -4   9      143.88      142.71     18.00 o
  -7  -4   9     2261.50     2222.98     44.12 o
  -6  -4   9      972.09     1040.88     27.27 o
  -5  -4   9     1425.88     1396.12     33.57 o
  -4  -4   9     3267.28     3333.52     49.05 o
  -3  -4   9    15018.20    15274.40    211.32 o
  -2  -4   9     2933.45     2847.38     42.05 o
  -1  -4   9     1622.75     1645.55     29.62 o
   0  -4   9      450.24      436.56     14.79 o
   1  -4   9     5022.83     4896.88     63.66 o
   2  -4   9     1453.96     1465.40     28.09 o
   3  -4   9      527.14      444.35     18.33 o
   4  -4   9     2805.97     2820.15     55.11 o
   5  -4   9     2338.87     2394.19     49.86 o
   6  -4   9       30.77       53.44     19.30 o
   7  -4   9      750.70      750.72     52.69 o
   8  -4   9     3518.79     3526.48    129.14 o
   9  -4   9     1724.43     1762.68     86.46 o
  10  -4   9      162.66      164.39     32.28 o
 -11  -3   9      134.18      132.85     20.41 o
 -10  -3   9       51.21       17.44     12.25 o
  -9  -3   9       47.70       17.63      9.13 o
  -8  -3   9      127.43      153.64     11.20 o
  -7  -3   9     4768.54     4710.33     74.43 o
  -6  -3   9     7113.32     6698.79     99.75 o
  -5  -3   9     1674.17     1717.95     35.67 o
  -4  -3   9      564.32      557.44     13.76 o
  -3  -3   9     2511.99     2681.05     41.39 o
  -2  -3   9      761.04      705.33     18.09 o
  -1  -3   9     7510.27     7521.78     87.66 o
   0  -3   9     6977.65     6989.20     74.75 o
   1  -3   9     5478.58     5254.60     65.49 o
   2  -3   9      221.73      179.08     13.31 o
   3  -3   9     3376.79     3567.16     56.53 o
   4  -3   9       22.86       16.34      6.91 o
   5  -3   9     3319.50     3323.48     96.91 o
   6  -3   9     1892.85     1878.84     79.04 o
   7  -3   9      288.23      295.39     34.88 o
   8  -3   9     1266.68     1284.35     67.91 o
   9  -3   9      151.13      197.42     31.54 o
  10  -3   9      762.44      787.83     56.41 o
 -11  -2   9      514.41      594.86     36.00 o
 -10  -2   9      194.99      180.72     21.89 o
  -9  -2   9      956.37      953.63     35.25 o
  -8  -2   9     1177.32     1152.84     26.95 o
  -7  -2   9       24.58       20.47      8.12 o
  -6  -2   9      401.54      394.01     15.24 o
  -5  -2   9     2345.22     2391.36     43.53 o
  -4  -2   9     1890.37     1680.38     26.45 o
  -3  -2   9       75.10       42.65      4.93 o
  -2  -2   9     4140.71     4806.38     64.74 o
  -1  -2   9       78.10       75.91      6.79 o
   0  -2   9      814.57     1003.11     18.02 o
   1  -2   9     5334.79     5423.84     60.13 o
   2  -2   9     1047.78     1005.68     20.44 o
   3  -2   9     2629.82     2643.25     39.03 o
   4  -2   9     2838.56     2913.91     56.67 o
   5  -2   9       68.35       68.70      9.61 o
   6  -2   9        1.54        8.11      5.83 o
   7  -2   9       39.88       28.57     14.47 o
   8  -2   9      255.84      284.26     33.77 o
   9  -2   9     2206.55     2219.13     90.55 o
  10  -2   9      616.45      636.79     47.50 o
  11  -2   9       87.27       98.71     25.61 o
 -11  -1   9      282.29      282.77     30.80 o
 -10  -1   9       85.32       92.77     18.55 o
  -9  -1   9        0.98       -5.46      8.33 o
  -8  -1   9      126.16      125.00     10.22 o
  -7  -1   9      224.12      212.95     28.33 o
  -6  -1   9      700.81      707.34     27.04 o
  -5  -1   9     1839.40     1792.56     49.20 o
  -4  -1   9     2382.53     2371.67     61.50 o
  -3  -1   9        0.61        4.57      2.91 o
  -2  -1   9     3200.66     3111.30     53.60 o
  -1  -1   9     1146.56      999.47     21.68 o
   0  -1   9     9282.81     9530.80    104.13 o
   1  -1   9      668.67      582.68     11.86 o
   2  -1   9    13555.76    13606.54    144.47 o
   3  -1   9       56.05       56.68      6.21 o
   4  -1   9     1260.66     1355.94     33.56 o
   5  -1   9      204.70      181.64     11.73 o
   6  -1   9       63.33       58.55      7.96 o
   7  -1   9      219.20      257.54     29.32 o
   8  -1   9     1071.49     1082.47     55.29 o
   9  -1   9      674.32      696.54     44.90 o
  10  -1   9       52.64       33.03     17.44 o
  11  -1   9        3.29        2.60     15.21 o
 -11   0   9       44.14       25.23     20.41 o
 -10   0   9      478.66      518.04     37.85 o
  -9   0   9     1681.27     1756.61     43.85 o
  -8   0   9      227.14      236.90     25.23 o
  -7   0   9     1893.02     1790.47     35.96 o
  -6   0   9     3396.63     3476.21     57.76 o
  -5   0   9       17.58       18.08      5.10 o
  -4   0   9       38.27       48.56      6.55 o
  -3   0   9     4464.77     4542.03     59.67 o
  -2   0   9    12087.64    11920.01    323.32 o
  -1   0   9     1467.45     1514.00     25.27 o
   0   0   9     3171.31     3145.84     41.53 o
   1   0   9      563.61      526.40     11.05 o
   2   0   9      368.74      330.18     11.14 o
   3   0   9     3339.74     3250.10     51.08 o
   4   0   9     2193.23     2042.77     36.74 o
   5   0   9     6895.84     7034.12     92.59 o
   6   0   9     2559.49     2576.70     45.51 o
   7   0   9      509.69      555.19     22.09 o
   8   0   9      849.06      803.41     44.53 o
   9   0   9       71.62       70.51     18.55 o
  10   0   9     1033.00     1029.78     54.55 o
  11   0   9     1504.87     1586.05     71.25 o
 -11   1   9      712.38      806.38     53.07 o
 -10   1   9       94.96      135.08     26.72 o
  -9   1   9       42.68       28.79     10.63 o
  -8   1   9      238.13      198.07     17.35 o
  -7   1   9      929.31      941.19     25.06 o
  -6   1   9     3456.58     3410.06     58.19 o
  -5   1   9     1584.69     1370.84     34.89 o
  -4   1   9     4311.59     4424.21     70.66 o
  -3   1   9     6197.79     6160.01     77.63 o
  -2   1   9     1479.91     1621.42     33.88 o
  -1   1   9     1343.10     1334.02     22.24 o
   0   1   9     4964.59     5106.75     87.60 o
   1   1   9     4039.67     3785.90     48.53 o
   2   1   9     1781.37     1552.76     24.29 o
   3   1   9     3082.33     3099.64     48.38 o
   4   1   9     1651.40     1694.50     32.18 o
   5   1   9      101.80       95.21      7.92 o
   6   1   9     1807.01     1669.75     36.26 o
   7   1   9      119.63      108.09     11.06 o
   8   1   9     1743.04     1797.57     68.65 o
   9   1   9      922.82      895.07     47.50 o
  10   1   9      573.25      568.88     38.22 o
  11   1   9       79.54       83.87     20.78 o
 -10   2   9        8.12        1.11     17.44 o
  -9   2   9      918.29      935.76     35.48 o
  -8   2   9     3377.39     3477.46     73.22 o
  -7   2   9     1379.65     1351.72     39.90 o
  -6   2   9     2060.30     2054.51     50.68 o
  -5   2   9      360.92      381.25     16.31 o
  -4   2   9      360.11      370.81     19.60 o
  -3   2   9    24220.93    24527.04    275.81 o
  -2   2   9     6979.55     6833.43    102.20 o
  -1   2   9     4169.18     3867.44     98.47 o
   0   2   9     9842.19     9907.83     98.60 o
   1   2   9     1790.73     1777.03     28.24 o
   2   2   9      130.62      105.64      7.25 o
   3   2   9      489.66      516.34     16.12 o
   4   2   9     7140.11     7002.90    106.35 o
   5   2   9    10108.74    10068.93    134.32 o
   6   2   9     3560.92     3591.42     47.65 o
   7   2   9      401.21      384.53     22.20 o
   8   2   9      231.88      192.23     23.38 o
   9   2   9      893.27      908.43     45.64 o
  10   2   9      135.42      149.18     23.38 o
  11   2   9      219.82      187.77     27.09 o
 -10   3   9      143.00      147.69     32.28 o
  -9   3   9      775.35      857.32     36.52 o
  -8   3   9       39.32       33.59     12.99 o
  -7   3   9     1619.66     1767.58     49.00 o
  -6   3   9        3.67        7.12      6.84 o
  -5   3   9     4468.65     4648.26     71.39 o
  -4   3   9     2271.27     2353.52     37.06 o
  -3   3   9      675.28      623.85     16.10 o
  -2   3   9     4930.35     5063.65     68.57 o
  -1   3   9        2.46        5.13      3.38 o
   0   3   9     2612.53     2292.89     43.72 o
   1   3   9     8173.08     8529.33     96.01 o
   2   3   9     3698.23     3781.34     56.81 o
   3   3   9      372.88      329.88     14.03 o
   4   3   9       57.00       60.74      8.23 o
   5   3   9      177.39      172.73     11.84 o
   6   3   9      629.43      662.26     16.45 o
   7   3   9      449.60      442.58     23.47 o
   8   3   9      613.54      702.85     38.22 o
   9   3   9      388.96      486.13     32.66 o
  10   3   9        1.37       -2.23     10.39 o
  11   3   9        0.36        2.97     11.87 o
  12   3   9       22.62       14.47     14.84 o
 -10   4   9        2.82        3.74     13.99 o
  -9   4   9       60.06       43.20     14.58 o
  -8   4   9        5.93        0.34     13.56 o
  -7   4   9      818.73      787.43     34.67 o
  -6   4   9     2454.81     2424.83     61.03 o
  -5   4   9       21.01       17.12     10.82 o
  -4   4   9      271.03      284.13     16.80 o
  -3   4   9      290.91      318.75     16.44 o
  -2   4   9      290.13      303.37     12.58 o
  -1   4   9     4143.43     3880.30     57.10 o
   0   4   9    10744.79    11219.26    137.19 o
   1   4   9        0.88        2.03      3.28 o
   2   4   9     2055.55     2343.09     51.42 o
   3   4   9     1323.01     1348.01     29.09 o
   4   4   9     1339.75     1447.01     27.22 o
   5   4   9      902.87      817.73     22.01 o
   6   4   9      551.65      572.74     14.71 o
   7   4   9       85.26       82.28     10.41 o
   8   4   9     1332.14     1208.27     51.58 o
   9   4   9      148.02      149.92     21.15 o
  10   4   9      257.06      244.18     27.09 o
  11   4   9       55.66       57.52     16.33 o
  12   4   9      216.69      225.25     28.20 o
  -9   5   9      292.83      312.67     33.54 o
  -8   5   9     2157.65     2263.84     64.61 o
  -7   5   9     1372.98     1321.93     46.82 o
  -6   5   9       98.35      137.54     18.14 o
  -5   5   9     1343.23     1283.32     47.34 o
  -4   5   9      413.02      384.85     17.78 o
  -3   5   9     2689.27     2816.47     43.89 o
  -2   5   9        4.45       -6.66      3.33 o
  -1   5   9       68.74      125.49      9.00 o
   0   5   9     2240.56     2345.35     38.02 o
   1   5   9    10049.53    10151.26    180.08 o
   2   5   9      323.47      218.04     13.36 o
   3   5   9     1049.30      988.17     23.13 o
   4   5   9      351.71      355.68     13.44 o
   5   5   9      197.92      214.24      9.72 o
   6   5   9       18.83       16.51      4.89 o
   7   5   9      491.28      500.17     24.39 o
   8   5   9      502.03      449.76     31.17 o
   9   5   9     2610.41     2526.02     85.35 o
  10   5   9      438.77      372.20     33.03 o
  11   5   9       21.60       15.21     13.73 o
  12   5   9      148.53      134.71     23.38 o
  -9   6   9      461.52      495.06     41.01 o
  -8   6   9       53.25       62.29     16.72 o
  -7   6   9       59.16       76.76     17.55 o
  -6   6   9      735.87      771.30     39.11 o
  -5   6   9       84.03      119.98     17.70 o
  -4   6   9      121.64      137.75     11.53 o
  -3   6   9        5.58        4.68      3.96 o
  -2   6   9      307.29      322.05     18.36 o
  -1   6   9      663.20      582.58     18.12 o
   0   6   9     1510.16     1303.57     31.89 o
   1   6   9     5360.98     5323.18     81.04 o
   2   6   9      354.42      326.49     15.89 o
   3   6   9      127.25      151.10     10.93 o
   4   6   9      269.01      260.82     13.82 o
   5   6   9     2141.46     2155.50     33.03 o
   6   6   9     1685.33     1636.97     29.34 o
   7   6   9     5872.90     5724.53    113.42 o
   8   6   9     2069.43     2135.63     76.44 o
   9   6   9      227.51      172.93     23.75 o
  10   6   9       47.98       49.36     15.96 o
  11   6   9      247.48      250.86     28.57 o
  12   6   9      539.18      567.03     38.96 o
  -8   7   9        2.35        0.35     15.11 o
  -7   7   9       87.98      120.52     20.91 o
  -6   7   9       52.80       20.36     17.15 o
  -5   7   9      457.34      449.28     32.67 o
  -4   7   9     3631.91     3470.90     83.46 o
  -3   7   9     1529.72     1480.69     38.51 o
  -2   7   9      126.20      126.43     14.97 o
  -1   7   9       85.53       60.90      9.20 o
   0   7   9      902.12      947.51     32.78 o
   1   7   9      187.49      191.65     14.37 o
   2   7   9      153.10      151.08     12.77 o
   3   7   9    17961.51    17754.87    196.23 o
   4   7   9     1448.22     1358.14     30.08 o
   5   7   9      151.68      139.28     10.56 o
   6   7   9       50.99       64.76      7.67 o
   7   7   9     3052.99     2974.86     71.69 o
   8   7   9     1132.61     1072.83     50.84 o
   9   7   9      629.59      713.24     41.56 o
  10   7   9     2515.36     2711.19     93.14 o
  11   7   9      719.23      774.84     45.64 o
  -8   8   9      358.50      435.72     44.16 o
  -7   8   9       64.65       57.86     19.79 o
  -6   8   9      102.12       72.37     17.56 o
  -5   8   9      101.37      108.06     19.24 o
  -4   8   9       18.67       17.90     12.91 o
  -3   8   9      443.54      402.79     31.32 o
  -2   8   9      127.02       88.10     11.69 o
  -1   8   9     2485.91     2473.78     78.04 o
   0   8   9     2679.28     2813.15     55.79 o
   1   8   9     1798.88     1793.97     41.71 o
   2   8   9       82.34       92.06     11.46 o
   3   8   9        1.25        2.83      5.71 o
   4   8   9      143.67      164.18     12.80 o
   5   8   9     4409.15     4367.80     77.26 o
   6   8   9     1421.39     1482.61     38.31 o
   7   8   9      182.95      174.76     16.96 o
   8   8   9       87.24       75.33     17.44 o
   9   8   9        5.64       -4.45     11.50 o
  10   8   9       88.01       57.89     17.44 o
  11   8   9       41.80        9.65     14.10 o
  -7   9   9      109.78       54.69     21.50 o
  -6   9   9        6.04        6.98     16.32 o
  -5   9   9       37.06       15.49     14.33 o
  -4   9   9       17.31       12.19     11.98 o
  -3   9   9      124.89       71.97     27.55 o
  -2   9   9      548.30      550.66     36.22 o
  -1   9   9      487.98      479.05     23.64 o
   0   9   9      763.76      714.06     37.47 o
   1   9   9       78.04       81.68     11.85 o
   2   9   9       30.71       27.48      8.36 o
   3   9   9       68.89       52.01     19.67 o
   4   9   9      610.15      673.96     34.89 o
   5   9   9       17.13       17.23      7.48 o
   6   9   9       80.33      101.16     12.68 o
   7   9   9       41.38       55.41     11.83 o
   8   9   9       90.80       78.67     18.55 o
   9   9   9      137.98       96.48     21.15 o
  10   9   9      143.59      187.77     27.09 o
  11   9   9       60.24       27.83     16.33 o
  -6  10   9        8.11       12.35     17.54 o
  -5  10   9       23.85       -8.08     16.88 o
  -4  10   9       13.37        1.69     20.04 o
  -3  10   9      391.03      444.54     36.63 o
  -2  10   9      255.45      205.29     25.16 o
  -1  10   9        2.62       -9.27      6.58 o
   0  10   9     1228.64     1217.10     39.58 o
   1  10   9      913.68      894.67     36.42 o
   2  10   9      398.58      393.97     28.05 o
   3  10   9       39.93       36.53     10.84 o
   4  10   9       76.11       76.27     12.71 o
   5  10   9       92.03       56.79     11.26 o
   6  10   9       10.81        7.29      7.90 o
   7  10   9     1337.94     1285.11     45.63 o
   8  10   9        7.85       -2.66      9.08 o
   9  10   9       87.10       56.41     18.55 o
  10  10   9       87.62      100.19     22.64 o
  11  10   9      362.90      354.39     37.85 o
  -6  11   9        1.68      -10.16     17.21 o
  -5  11   9      451.14      430.64     45.14 o
  -4  11   9      164.79      127.55     26.66 o
  -3  11   9       18.25       32.87     18.05 o
  -2  11   9      111.45       79.87     21.38 o
  -1  11   9        2.87       -1.44     12.66 o
   0  11   9      610.69      672.58     32.78 o
   1  11   9      316.17      328.74     24.76 o
   2  11   9       26.06       27.33     10.67 o
   3  11   9       22.55       13.53      9.43 o
   4  11   9      378.92      356.68     29.39 o
   5  11   9     2268.36     2253.85     59.78 o
   6  11   9     1120.49     1115.54     37.70 o
   7  11   9      483.73      435.33     31.55 o
   8  11   9      120.32      129.96     18.89 o
   9  11   9      752.74      823.82     51.95 o
  10  11   9      205.87      165.88     28.20 o
  -5  12   9       12.32       -6.22     18.63 o
  -4  12   9      151.91      240.54     35.70 o
  -3  12   9      192.46      177.38     30.06 o
  -2  12   9      105.70       42.78     20.06 o
  -1  12   9      228.11      217.79     60.86 o
   0  12   9      262.71      248.47     33.19 o
   1  12   9     2725.38     2797.92     69.76 o
   2  12   9       90.66       95.46     15.93 o
   3  12   9       42.86       34.68     14.82 o
   4  12   9       48.06       47.73     14.95 o
   5  12   9       19.28       13.82      9.95 o
   6  12   9       13.61        8.42     16.47 o
   7  12   9      776.30      846.95     41.00 o
   8  12   9     1515.38     1574.60     56.37 o
   9  12   9      492.63      640.88     47.87 o
  10  12   9        7.72       13.36     18.18 o
  -4  13   9      651.31      726.49     60.94 o
  -3  13   9      426.72      493.96     49.33 o
  -2  13   9       15.13       18.39     33.40 o
  -1  13   9      452.69      473.37     46.97 o
   0  13   9       33.82       29.58     18.01 o
   1  13   9       13.98       14.87     12.72 o
   2  13   9       32.31       23.70     17.59 o
   3  13   9      696.36      662.00    126.17 o
   4  13   9      528.26      550.96     39.67 o
   5  13   9       41.71       34.69     13.86 o
   6  13   9       18.83       17.44     13.09 o
   7  13   9       17.43        6.89     12.75 o
   8  13   9      103.56      162.91     30.43 o
   9  13   9      121.71      120.23     26.72 o
  -2  14   9      304.61      349.76     44.26 o
  -1  14   9      474.22      429.90     47.45 o
   0  14   9      129.29      151.12     29.62 o
   1  14   9      314.58      332.50     55.66 o
   2  14   9      137.53      109.19     24.49 o
   3  14   9      115.24       70.94     27.28 o
   4  14   9       94.04       47.78     17.03 o
   5  14   9      350.35      334.60     30.82 o
   6  14   9       59.27       48.45     16.92 o
   7  14   9       34.23       27.72     17.81 o
   8  14   9        6.87       17.81     18.18 o
   0  15   9        7.20       -5.57     25.23 o
   1  15   9       36.84       57.15     34.14 o
   2  15   9        5.33       17.07     30.06 o
   3  15   9       34.14       22.67     16.62 o
   4  15   9      151.20      148.44     21.92 o
   5  15   9       49.80       18.58     15.84 o
   6  15   9      164.57      103.20     22.47 o
   7  15   9      111.25      131.00     40.45 o
  -6 -14  10        1.65        0.07     15.46 o
  -5 -14  10        0.02       -2.87     15.41 o
  -4 -14  10      104.33      165.89     27.37 o
  -3 -14  10      698.14      810.37     55.36 o
  -2 -14  10       27.69       41.04     19.25 o
  -1 -14  10      438.52      378.51     64.94 o
   0 -14  10      104.60       79.04     40.08 o
   1 -14  10        6.58        1.11     27.46 o
  -7 -13  10       88.85       88.13     21.68 o
  -6 -13  10       53.32       50.37     33.21 o
  -5 -13  10        9.04       13.01     15.03 o
  -4 -13  10       40.17       44.56     27.46 o
  -3 -13  10      272.99      260.26     30.94 o
  -2 -13  10        0.38       -7.17     13.64 o
  -1 -13  10      153.82      167.45     27.03 o
   0 -13  10      840.11      966.32     95.74 o
   1 -13  10      200.04      180.72     46.39 o
   2 -13  10       81.09       32.27     21.38 o
   3 -13  10      138.70      145.47     44.16 o
  -8 -12  10       18.98       21.89     19.67 o
  -7 -12  10        5.78        7.90     13.54 o
  -6 -12  10     1099.26     1166.96     53.64 o
  -5 -12  10        7.40       -7.91     11.18 o
  -4 -12  10       14.89        7.69     11.68 o
  -3 -12  10       57.90       45.05     22.82 o
  -2 -12  10      218.64      170.23     24.57 o
  -1 -12  10       38.48        5.36     22.64 o
   0 -12  10       48.59       48.36     24.17 o
   1 -12  10       28.73       16.09     16.85 o
   2 -12  10        5.99        0.22     17.05 o
   3 -12  10       30.13       37.76     23.75 o
   4 -12  10        2.64        0.73     19.23 o
  -9 -11  10       90.34      104.28     25.23 o
  -8 -11  10       29.68       29.69     18.55 o
  -7 -11  10       21.64       17.07     16.33 o
  -6 -11  10      460.12      433.66     68.47 o
  -5 -11  10       17.18       25.94     13.65 o
  -4 -11  10      108.44      131.89     20.84 o
  -3 -11  10        1.85        4.44     11.30 o
  -2 -11  10       50.72       54.02     15.51 o
  -1 -11  10      793.10      757.01     64.37 o
   0 -11  10        6.33       -6.36      9.28 o
   1 -11  10       80.16       65.65     24.49 o
   2 -11  10       10.54        8.99     15.07 o
   3 -11  10      340.07      314.10     37.50 o
   4 -11  10      345.81      373.69     56.41 o
   5 -11  10      552.43      522.50     66.43 o
 -10 -10  10      132.77      140.27     27.83 o
  -9 -10  10        4.34       -0.37     13.36 o
  -8 -10  10       46.91       24.86     16.33 o
  -7 -10  10      473.66      539.94     41.56 o
  -6 -10  10       22.54       45.79     15.03 o
  -5 -10  10      301.58      296.58     28.13 o
  -4 -10  10      126.69      126.73     20.44 o
  -3 -10  10       16.35       11.09     11.80 o
  -2 -10  10        4.02       13.51      8.79 o
  -1 -10  10      746.66      791.57     34.25 o
   0 -10  10      423.37      436.53     28.27 o
   1 -10  10      811.33      850.91     36.64 o
   2 -10  10      220.29      251.43     59.75 o
   3 -10  10      150.11      168.64     40.63 o
   4 -10  10      190.93      130.25     35.25 o
   5 -10  10      174.08      219.32     43.79 o
   6 -10  10      274.56      252.71     46.76 o
 -10  -9  10      230.73      236.01     31.17 o
  -9  -9  10      103.80      139.16     24.49 o
  -8  -9  10       48.36       67.54     18.93 o
  -7  -9  10        4.98       -6.68     11.13 o
  -6  -9  10      556.48      603.39     35.42 o
  -5  -9  10       93.58       92.95     17.56 o
  -4  -9  10     1933.83     1860.79     60.63 o
  -3  -9  10      618.94      625.15     27.25 o
  -2  -9  10     1024.13     1001.36     34.72 o
  -1  -9  10      141.35      141.58     22.26 o
   0  -9  10     2928.21     3046.20     68.50 o
   1  -9  10      695.82      671.69     35.08 o
   2  -9  10      777.76      838.87     35.90 o
   3  -9  10      207.38      216.35     39.34 o
   4  -9  10      135.95      112.81     30.80 o
   5  -9  10      244.76      209.30     41.19 o
   6  -9  10      109.54      132.85     35.62 o
   7  -9  10       17.66       -3.71     22.27 o
 -10  -8  10      357.48      313.57     33.40 o
  -9  -8  10      942.30      962.98     51.21 o
  -8  -8  10      608.97      600.05     39.71 o
  -7  -8  10       19.11       15.59     12.62 o
  -6  -8  10      104.07       87.95     18.55 o
  -5  -8  10      547.24      528.53     47.50 o
  -4  -8  10     1540.20     1616.38     53.93 o
  -3  -8  10     2036.04     2010.12     86.40 o
  -2  -8  10      884.17      933.40     34.92 o
  -1  -8  10       38.83       28.24      8.76 o
   0  -8  10       60.97       72.40     11.84 o
   1  -8  10        5.90        0.57      7.23 o
   2  -8  10        0.14       -1.59      7.84 o
   3  -8  10      305.47      322.11     43.05 o
   4  -8  10     1424.12     1521.85     84.98 o
   5  -8  10      500.76      463.12     53.81 o
   6  -8  10        8.93       16.33     20.78 o
   7  -8  10        1.75       -0.74     21.15 o
   8  -8  10        1.16       15.59     24.49 o
 -11  -7  10        8.25       23.75     15.21 o
 -10  -7  10      231.64      284.63     30.43 o
  -9  -7  10       95.72       98.34     19.67 o
  -8  -7  10      724.39      740.33     41.93 o
  -7  -7  10       39.78       34.14     13.73 o
  -6  -7  10      100.78       91.66     17.81 o
  -5  -7  10     1255.81     1301.42     56.78 o
  -4  -7  10        5.28       -1.77      4.80 o
  -3  -7  10      264.95      293.00     16.70 o
  -2  -7  10     1262.54     1379.73     43.04 o
  -1  -7  10     1010.91     1056.29     39.76 o
   0  -7  10     5608.53     5816.97    100.52 o
   1  -7  10        3.07        1.94      6.81 o
   2  -7  10      446.46      450.20     38.94 o
   3  -7  10       54.14       34.94     11.50 o
   4  -7  10       24.38       38.22     20.78 o
   5  -7  10       60.81       48.61     21.89 o
   6  -7  10      178.69      190.74     36.37 o
   7  -7  10      896.46      766.30     69.77 o
   8  -7  10      461.18      534.74     60.86 o
 -11  -6  10      175.45      184.43     24.86 o
 -10  -6  10      285.67      296.50     29.32 o
  -9  -6  10      349.95      389.65     33.03 o
  -8  -6  10      870.33      906.21     44.53 o
  -7  -6  10       60.81       75.03     26.72 o
  -6  -6  10      127.62      133.74     19.11 o
  -5  -6  10      194.21      184.93     11.31 o
  -4  -6  10      230.61      220.51     12.44 o
  -3  -6  10      410.75      413.86     16.18 o
  -2  -6  10     3288.48     3313.25     51.49 o
  -1  -6  10     2256.78     2266.07     45.06 o
   0  -6  10       81.31       73.65      9.51 o
   1  -6  10      122.00      114.87     18.58 o
   2  -6  10       60.45       50.32      9.74 o
   3  -6  10       73.20       78.90     13.84 o
   4  -6  10     1796.94     1630.45     53.52 o
   5  -6  10      922.96      879.86     60.12 o
   6  -6  10      131.96      142.13     30.80 o
   7  -6  10      169.92      151.78     31.91 o
   8  -6  10       39.61       60.49     25.98 o
   9  -6  10       16.02       53.81     25.61 o
 -11  -5  10       16.29       17.81     14.47 o
 -10  -5  10        3.38        8.16     11.87 o
  -9  -5  10      599.32      629.37     36.00 o
  -8  -5  10      197.35      230.68     20.02 o
  -7  -5  10        9.23        8.92      8.74 o
  -6  -5  10      987.68      981.12     28.90 o
  -5  -5  10      329.51      322.11     20.89 o
  -4  -5  10      343.03      375.67     17.41 o
  -3  -5  10     4478.33     4287.16    154.17 o
  -2  -5  10      126.00      115.16      9.26 o
  -1  -5  10      782.62      751.02     20.33 o
   0  -5  10      200.75      213.54     17.35 o
   1  -5  10     2345.06     2375.31     45.78 o
   2  -5  10     1365.73     1328.08     38.94 o
   3  -5  10      377.50      375.99     20.91 o
   4  -5  10      165.53      167.96     14.70 o
   5  -5  10        5.32       -2.97     12.62 o
   6  -5  10      291.70      263.85     36.74 o
   7  -5  10        1.74        9.28     15.96 o
   8  -5  10      536.96      473.51     51.58 o
   9  -5  10      145.76       97.97     28.95 o
 -11  -4  10      194.10      200.76     25.23 o
 -10  -4  10      330.47      308.01     28.57 o
  -9  -4  10       32.64       35.13     11.87 o
  -8  -4  10     1132.21     1132.52     37.78 o
  -7  -4  10     1816.70     1837.61     60.43 o
  -6  -4  10       31.15       39.19      7.50 o
  -5  -4  10     1595.61     1603.08     37.22 o
  -4  -4  10      844.82      812.81     19.69 o
  -3  -4  10     1893.02     1840.00     42.92 o
  -2  -4  10     1583.63     1698.07     30.44 o
  -1  -4  10     3956.56     3925.51     54.78 o
   0  -4  10    13087.98    13286.71    165.16 o
   1  -4  10     1528.12     1496.78     32.94 o
   2  -4  10      180.83      169.95     10.79 o
   3  -4  10      313.08      318.84     14.80 o
   4  -4  10      841.45      861.03     27.26 o
   5  -4  10       79.35      102.96     28.82 o
   6  -4  10     2115.62     1828.74     82.75 o
   7  -4  10     2057.40     2008.35     90.18 o
   8  -4  10      131.08       95.74     25.23 o
   9  -4  10      140.24      155.12     31.17 o
  10  -4  10       25.71       27.83     21.89 o
 -11  -3  10      576.39      597.09     37.48 o
 -10  -3  10      374.29      408.57     30.06 o
  -9  -3  10      634.49      667.17     27.90 o
  -8  -3  10      217.09      246.21     25.79 o
  -7  -3  10        3.08        4.16      5.99 o
  -6  -3  10       22.83       28.14      6.91 o
  -5  -3  10     9183.01     9153.16    133.13 o
  -4  -3  10     7602.00     7455.73     93.98 o
  -3  -3  10      395.56      321.98     13.89 o
  -2  -3  10      257.18      255.84     17.35 o
  -1  -3  10     1482.73     1388.71     29.27 o
   0  -3  10     3060.37     3029.54     44.41 o
   1  -3  10     3365.96     3093.18     44.68 o
   2  -3  10     2023.63     1767.33     37.42 o
   3  -3  10     3932.09     4003.20     55.43 o
   4  -3  10      570.26      571.44     25.34 o
   5  -3  10     1703.97     1676.07     39.52 o
   6  -3  10       71.47       42.68     16.70 o
   7  -3  10        2.54        0.37     12.62 o
   8  -3  10     1072.03     1050.19     60.86 o
   9  -3  10     2224.77     2133.41     93.52 o
  10  -3  10      589.00      571.48     53.07 o
 -11  -2  10       11.78        5.57     15.59 o
 -10  -2  10      107.54       94.26     18.93 o
  -9  -2  10        8.84       16.95     15.40 o
  -8  -2  10      842.02      805.43     32.47 o
  -7  -2  10     1170.80     1172.17     28.55 o
  -6  -2  10     1384.25     1376.31     31.30 o
  -5  -2  10     3766.26     3612.51     61.45 o
  -4  -2  10      376.26      365.01     11.03 o
  -3  -2  10      188.34      225.11     10.38 o
  -2  -2  10      566.70      531.37     21.42 o
  -1  -2  10     7547.15     7427.69     95.93 o
   0  -2  10      957.16     1235.41     22.04 o
   1  -2  10     2224.23     2079.55     32.99 o
   2  -2  10     2034.85     2116.84     37.57 o
   3  -2  10       13.00       16.10     12.67 o
   4  -2  10     2752.74     2766.87     66.27 o
   5  -2  10     1136.97     1130.87     27.71 o
   6  -2  10      565.59      607.30     28.38 o
   7  -2  10      308.87      288.71     33.77 o
   8  -2  10        3.81       11.87     14.47 o
   9  -2  10       66.43       47.87     19.67 o
  10  -2  10     1666.96     1776.41     82.75 o
 -11  -1  10       62.61       71.25     21.52 o
 -10  -1  10      629.80      565.17     37.85 o
  -9  -1  10      326.38      322.36     22.53 o
  -8  -1  10     1108.08     1129.16     51.58 o
  -7  -1  10      365.46      405.32     16.56 o
  -6  -1  10       35.19       36.48      6.77 o
  -5  -1  10      331.39      340.19     14.89 o
  -4  -1  10     3627.90     3728.87     50.70 o
  -3  -1  10     6398.10     6360.42     81.12 o
  -2  -1  10      742.92      971.64     21.14 o
  -1  -1  10       62.75       40.50      8.14 o
   0  -1  10        5.55        9.08      3.65 o
   1  -1  10     1821.04     1985.64     31.63 o
   2  -1  10     1662.87     1692.96     28.01 o
   3  -1  10     9417.16     9663.12    110.43 o
   4  -1  10     1197.34     1137.11     24.40 o
   5  -1  10      108.80      103.95      9.83 o
   6  -1  10     1878.59     1841.02     39.63 o
   7  -1  10     1164.58     1138.14     56.03 o
   8  -1  10      665.68      616.38     41.56 o
   9  -1  10      482.90      400.41     39.71 o
  10  -1  10      225.38      238.98     32.66 o
  11  -1  10       18.33        7.42     16.33 o
 -11   0  10     1620.59     1713.33     75.33 o
 -10   0  10      683.24      711.01     46.02 o
  -9   0  10       74.80       77.15     17.49 o
  -8   0  10      118.53      123.93     23.56 o
  -7   0  10       23.02       14.82      6.06 o
  -6   0  10       76.48       76.86      7.66 o
  -5   0  10     1946.53     1999.72     48.43 o
  -4   0  10     1820.81     1738.33     27.86 o
  -3   0  10     1923.03     1870.30     31.11 o
  -2   0  10     2063.68     2111.17     56.71 o
  -1   0  10     1423.98     1380.39     26.69 o
   0   0  10     3376.47     3433.62     45.52 o
   1   0  10     3251.50     3179.65     36.35 o
   2   0  10      698.93      885.35     18.20 o
   3   0  10     2722.51     2797.00     46.29 o
   4   0  10     1881.79     1913.69     46.89 o
   5   0  10     2640.85     2509.50     43.67 o
   6   0  10       29.57       24.27      6.32 o
   7   0  10     1192.32     1200.85     55.66 o
   8   0  10      418.08      420.08     37.48 o
   9   0  10      677.47      587.07     40.45 o
  10   0  10      523.21      519.90     44.53 o
  11   0  10      121.49      116.89     25.61 o
 -10   1  10      345.12      332.87     39.34 o
  -9   1  10      463.92      490.57     27.73 o
  -8   1  10      516.80      520.78     29.79 o
  -7   1  10      123.17      133.28     11.47 o
  -6   1  10       32.70       29.44      7.05 o
  -5   1  10       23.40       19.92      6.07 o
  -4   1  10      201.61      206.49      8.19 o
  -3   1  10      521.37      444.34     16.27 o
  -2   1  10     6455.12     6289.28    284.25 o
  -1   1  10     6900.40     6841.05     87.84 o
   0   1  10       58.68       32.25      4.46 o
   1   1  10      271.06      288.82     11.15 o
   2   1  10      936.66     1025.30     19.47 o
   3   1  10      530.93      403.14     15.71 o
   4   1  10     6826.82     6717.18    104.73 o
   5   1  10     6694.58     6565.10     95.56 o
   6   1  10     3631.58     3702.15     56.29 o
   7   1  10       15.48        7.29      7.20 o
   8   1  10      223.84      204.84     25.61 o
   9   1  10        3.93       15.59     12.99 o
  10   1  10     1301.68     1260.60     60.12 o
  11   1  10     1325.86     1257.26     61.97 o
 -10   2  10       49.06       58.26     25.61 o
  -9   2  10     1255.98     1231.42     59.71 o
  -8   2  10       77.57       94.84     16.74 o
  -7   2  10      707.02      669.89     29.18 o
  -6   2  10      394.93      371.98     17.69 o
  -5   2  10      780.42      761.10     23.58 o
  -4   2  10     4135.23     4210.87     57.78 o
  -3   2  10      807.84      824.49     18.91 o
  -2   2  10        1.45        0.12      3.20 o
  -1   2  10      935.94      941.14     21.27 o
   0   2  10     7405.93     7348.86     84.61 o
   1   2  10     1706.80     1605.81     31.53 o
   2   2  10     2770.49     2677.34     39.85 o
   3   2  10     1785.79     1877.11     35.37 o
   4   2  10      151.49      152.30     22.88 o
   5   2  10      135.47      125.15      9.12 o
   6   2  10     3352.67     3277.04     51.43 o
   7   2  10     5471.97     5536.66     91.00 o
   8   2  10      643.59      707.67     40.45 o
   9   2  10     2577.50     2418.03     86.09 o
  10   2  10      119.76      135.45     24.12 o
  11   2  10      454.19      454.96     40.08 o
 -10   3  10       14.87       -4.45     20.04 o
  -9   3  10      888.01      877.43     37.94 o
  -8   3  10     1061.13     1144.90     60.51 o
  -7   3  10     1131.14     1042.32     39.01 o
  -6   3  10       17.55       29.90     10.52 o
  -5   3  10     1212.61     1144.08     31.00 o
  -4   3  10     2646.77     2692.40     59.19 o
  -3   3  10      151.74      191.78     11.60 o
  -2   3  10     2822.48     2767.83     43.91 o
  -1   3  10     1698.33     1645.80     30.92 o
   0   3  10     2159.47     2119.33     49.49 o
   1   3  10      396.88      424.55     13.17 o
   2   3  10     3836.77     3964.71     60.17 o
   3   3  10     1930.56     1996.59     37.44 o
   4   3  10     3626.60     3619.10     56.72 o
   5   3  10     3482.98     3600.31     56.36 o
   6   3  10      898.06      892.62     22.59 o
   7   3  10     1607.38     1649.02     39.41 o
   8   3  10     1802.24     1804.62     68.65 o
   9   3  10     1413.91     1426.48     60.86 o
  10   3  10      555.96      614.53     39.71 o
  11   3  10      658.39      622.69     41.19 o
 -10   4  10       81.63       83.14     19.97 o
  -9   4  10      218.06      258.14     28.48 o
  -8   4  10       43.44       38.51     13.55 o
  -7   4  10      889.48      932.29     68.90 o
  -6   4  10     2093.51     1962.07     86.01 o
  -5   4  10      396.26      375.54     20.51 o
  -4   4  10       90.78      113.43      9.90 o
  -3   4  10       57.02       57.73      7.71 o
  -2   4  10      249.30      219.82     12.06 o
  -1   4  10      232.95      287.66     17.80 o
   0   4  10     1223.42     1189.14     26.13 o
   1   4  10      799.49      751.16     21.59 o
   2   4  10     3371.16     3310.81     53.92 o
   3   4  10     2422.24     2383.79     65.08 o
   4   4  10      284.69      273.64     10.59 o
   5   4  10      512.80      538.66     22.01 o
   6   4  10      161.13      145.96      9.48 o
   7   4  10     2375.52     2334.93     66.48 o
   8   4  10      812.78      868.35     44.53 o
   9   4  10      108.76       83.50     18.18 o
  10   4  10       69.45       47.50     16.33 o
  11   4  10      222.57      187.40     25.98 o
  -9   5  10       22.03       15.44     14.51 o
  -8   5  10       22.44       35.49     14.66 o
  -7   5  10      777.72      685.46     36.76 o
  -6   5  10      805.85      813.64     46.92 o
  -5   5  10      113.10      113.46     16.72 o
  -4   5  10       49.65       75.74      7.84 o
  -3   5  10        7.65       -1.86      5.08 o
  -2   5  10       25.26       14.01      5.85 o
  -1   5  10      695.97      651.57     23.03 o
   0   5  10     1975.17     1977.33     44.18 o
   1   5  10     3532.51     3523.89     66.02 o
   2   5  10      383.67      341.50     23.89 o
   3   5  10       10.77        4.55      4.86 o
   4   5  10      755.69      701.49     16.75 o
   5   5  10     1630.30     1634.76     26.45 o
   6   5  10     1030.74     1033.90     22.84 o
   7   5  10      505.05      488.83     26.10 o
   8   5  10      792.24      791.91     43.05 o
   9   5  10      161.05      145.84     21.89 o
  10   5  10       10.95       30.80     13.73 o
  11   5  10      790.85      810.09     46.02 o
  -9   6  10      337.74      290.79     30.57 o
  -8   6  10      306.96      354.06     31.47 o
  -7   6  10      185.10      150.40     31.20 o
  -6   6  10      179.79      225.46     42.47 o
  -5   6  10      219.60      179.91     21.08 o
  -4   6  10     3660.58     3612.83     84.81 o
  -3   6  10     1330.87     1300.06     34.54 o
  -2   6  10      752.68      828.46     22.08 o
  -1   6  10      503.33      526.20     17.74 o
   0   6  10        0.68       -3.00      4.97 o
   1   6  10      148.86      141.18     12.22 o
   2   6  10     2573.27     2517.77     48.25 o
   3   6  10     3119.59     2861.40     47.01 o
   4   6  10      133.67       94.38      9.34 o
   5   6  10      209.35      198.67     16.15 o
   6   6  10       47.96       48.69      6.17 o
   7   6  10       19.90       20.27      9.54 o
   8   6  10      996.70      896.19     46.39 o
   9   6  10     1541.48     1648.76     66.80 o
  10   6  10     2094.36     1906.67     74.59 o
  11   6  10      265.64      340.66     34.88 o
  -8   7  10      963.70     1094.18     50.44 o
  -7   7  10        5.91       20.50     14.72 o
  -6   7  10      919.56      899.32     43.42 o
  -5   7  10     1851.37     1814.71     66.41 o
  -4   7  10      119.12       88.94     16.54 o
  -3   7  10      447.36      372.20     47.67 o
  -2   7  10       72.77       62.81      8.64 o
  -1   7  10     5936.86     6095.47     94.84 o
   0   7  10     2130.20     2097.07     45.33 o
   1   7  10      762.29      714.52     39.26 o
   2   7  10     2491.11     2459.29     49.39 o
   3   7  10       51.51       52.38     12.00 o
   4   7  10     1177.77     1215.26     28.83 o
   5   7  10      608.88      525.12     24.53 o
   6   7  10     4598.40     4430.50     76.73 o
   7   7  10      579.65      584.84     37.48 o
   8   7  10       75.05       96.11     18.55 o
   9   7  10      519.19      603.77     39.34 o
  10   7  10      110.48       98.71     20.78 o
  11   7  10     1156.51     1091.38     56.03 o
  -8   8  10        5.29       -7.49     16.85 o
  -7   8  10      284.87      360.88     33.55 o
  -6   8  10        4.90       12.37     14.03 o
  -5   8  10      348.13      296.14     29.11 o
  -4   8  10      632.10      657.87     40.87 o
  -3   8  10     1407.59     1332.67     50.17 o
  -2   8  10      236.05      195.43     16.16 o
  -1   8  10       21.26        2.27      8.20 o
   0   8  10     1151.06     1119.00     32.80 o
   1   8  10      322.25      303.34     19.25 o
   2   8  10      587.19      566.16     24.48 o
   3   8  10      338.61      327.75     19.54 o
   4   8  10     1705.49     1636.53     53.94 o
   5   8  10     2348.44     2243.01     38.01 o
   6   8  10        3.56        1.43      8.03 o
   7   8  10       72.25       77.23     12.32 o
   8   8  10     1284.56     1226.09     57.52 o
   9   8  10      742.22      714.72     44.16 o
  10   8  10     1578.17     1643.19     70.14 o
  11   8  10      138.85      119.49     23.01 o
  -7   9  10       52.59       79.26     24.63 o
  -6   9  10      248.16      246.04     29.43 o
  -5   9  10        9.14       18.33     15.18 o
  -4   9  10      333.43      332.28     31.68 o
  -3   9  10      450.88      460.59     35.30 o
  -2   9  10       75.55       79.35     16.45 o
  -1   9  10       26.95       20.17     10.46 o
   0   9  10      507.44      500.66     24.70 o
   1   9  10     1834.20     1875.16     45.47 o
   2   9  10      664.68      696.19     28.49 o
   3   9  10     4176.31     4066.75     72.90 o
   4   9  10       55.36       46.97      9.80 o
   5   9  10      130.90      139.11     14.79 o
   6   9  10      909.89     1019.74     32.81 o
   7   9  10       63.49       69.03     20.97 o
   8   9  10        0.98        7.05     11.87 o
   9   9  10      330.71      314.69     34.14 o
  10   9  10       93.45       97.23     21.52 o
  11   9  10       88.65       88.32     21.89 o
  -6  10  10      205.69      235.61     34.53 o
  -5  10  10        5.43      -17.69     13.91 o
  -4  10  10      216.62      230.28     29.70 o
  -3  10  10       84.68       35.04     26.90 o
  -2  10  10      109.76      104.33     29.40 o
  -1  10  10     1660.23     1684.85     46.25 o
   0  10  10        8.79       15.26      8.98 o
   1  10  10      108.52      111.47     14.30 o
   2  10  10      222.06      179.56     19.07 o
   3  10  10      441.42      438.38     25.12 o
   4  10  10      221.12      213.43     19.88 o
   5  10  10      110.30       98.85     18.31 o
   6  10  10      380.00      374.72     24.17 o
   7  10  10      317.11      313.20     58.08 o
   8  10  10       10.14        2.60     12.99 o
   9  10  10       65.88       73.11     19.67 o
  10  10  10        7.64       -3.71     13.36 o
  -5  11  10      358.78      372.63     42.59 o
  -4  11  10       17.02       21.69     19.52 o
  -3  11  10       80.89       54.13     19.81 o
  -2  11  10      251.21      302.81     31.58 o
  -1  11  10       79.67       59.95     16.58 o
   0  11  10      266.46      282.00     21.91 o
   1  11  10      744.60      718.48     34.10 o
   2  11  10      874.07      913.17     52.11 o
   3  11  10      353.80      353.29     25.86 o
   4  11  10      191.97      217.49     24.05 o
   5  11  10      602.68      591.59     30.08 o
   6  11  10       65.06       67.63     12.83 o
   7  11  10      684.22      686.11     35.08 o
   8  11  10       48.81       23.38     16.70 o
   9  11  10       55.42       -5.94     14.47 o
  10  11  10      260.67      224.14     32.28 o
  -5  12  10        3.36       30.80     29.69 o
  -4  12  10       90.45       90.49     26.29 o
  -3  12  10      580.65      611.99     52.99 o
  -2  12  10      102.37       86.28     48.24 o
  -1  12  10       77.08      105.69     25.58 o
   0  12  10      551.47      639.62     50.90 o
   1  12  10      328.58      303.79     29.71 o
   2  12  10      430.50      393.89     28.08 o
   3  12  10      506.44      608.09     41.09 o
   4  12  10      180.63      143.93     21.40 o
   5  12  10      802.30      765.77     34.67 o
   6  12  10      983.67      956.00     38.31 o
   7  12  10      181.15      166.57     66.43 o
   8  12  10       45.53       20.78     17.44 o
   9  12  10      609.11      696.91     50.47 o
  -3  13  10        4.43        3.52     19.49 o
  -2  13  10       16.85       18.85     19.81 o
  -1  13  10      119.53       82.90     24.92 o
   0  13  10      269.91      238.92     88.13 o
   1  13  10      909.66      896.18     61.70 o
   2  13  10      633.15      587.46     69.77 o
   3  13  10        2.98        6.43     12.46 o
   4  13  10       54.03       64.39     17.50 o
   5  13  10       89.81       87.85     16.36 o
   6  13  10       85.99       88.29     18.62 o
   7  13  10      589.77      617.27     53.07 o
   8  13  10       98.20      115.41     26.35 o
   9  13  10      237.84      225.62     35.25 o
  -2  14  10      215.38      243.82     38.52 o
  -1  14  10      137.11      114.29     50.65 o
   0  14  10      278.28      256.36     38.40 o
   1  14  10        5.15        5.94     23.75 o
   2  14  10      137.71      123.94     37.85 o
   3  14  10      356.51      342.37     33.92 o
   4  14  10      399.47      469.38     45.83 o
   5  14  10      159.28      188.98     22.24 o
   6  14  10       42.95       32.40     16.32 o
   7  14  10        2.39       11.03     13.95 o
   8  14  10      221.41      268.67     39.34 o
   0  15  10        1.59        0.37     27.83 o
   1  15  10       57.95       19.67     28.57 o
   2  15  10       15.44       46.39     30.06 o
   3  15  10      115.72      150.29     43.42 o
   4  15  10        6.10      -24.85     12.42 o
   5  15  10       24.77       21.52     16.06 o
   6  15  10       76.18       85.66     26.72 o
  -5 -14  11       75.90       60.14     21.66 o
  -4 -14  11      327.09      362.93     48.24 o
  -3 -14  11      102.03      104.57     24.06 o
  -2 -14  11        0.15       -9.93     16.06 o
  -1 -14  11        0.80       -5.57     26.35 o
   0 -14  11      821.05      767.79     90.92 o
  -7 -13  11       22.30       44.12     18.55 o
  -6 -13  11       22.37       49.19     23.75 o
  -5 -13  11        4.79       16.63     15.48 o
  -4 -13  11        7.73       -7.22     14.98 o
  -3 -13  11       12.89       26.77     16.41 o
  -2 -13  11      813.76      828.49    131.74 o
  -1 -13  11      787.41      741.40     82.01 o
   0 -13  11        5.47       16.33     28.20 o
   1 -13  11       13.81      -15.21     21.15 o
   2 -13  11       22.65       20.02     27.28 o
  -8 -12  11      582.44      651.64     57.15 o
  -7 -12  11       12.87       22.27     15.31 o
  -6 -12  11        2.52       -6.90     12.22 o
  -5 -12  11        3.24        7.03     12.77 o
  -4 -12  11        4.39        3.34     13.64 o
  -3 -12  11      534.20      517.10     41.11 o
  -2 -12  11      275.51      315.68     47.50 o
  -1 -12  11      172.53      172.66     26.12 o
   0 -12  11      189.44      190.99     27.52 o
   1 -12  11      312.58      256.51     33.96 o
   2 -12  11      115.19      156.04     33.03 o
   3 -12  11      740.62      713.15     57.20 o
   4 -12  11        0.62        1.89     19.02 o
  -9 -11  11      124.49       98.71     25.98 o
  -8 -11  11       44.48       36.74     20.41 o
  -7 -11  11      553.97      515.07     48.24 o
  -6 -11  11      186.51      178.26     58.45 o
  -5 -11  11      147.43      103.81     20.59 o
  -4 -11  11       31.60        3.23     11.46 o
  -3 -11  11        1.15        3.75     11.32 o
  -2 -11  11       18.68        7.82     12.81 o
  -1 -11  11      936.93      947.52     39.34 o
   0 -11  11      263.28      303.05     38.63 o
   1 -11  11     1796.12     1969.24     75.50 o
   2 -11  11      176.07      142.89     26.11 o
   3 -11  11      162.81      173.87     29.21 o
   4 -11  11      111.52       68.03     23.18 o
   5 -11  11       55.74       57.55     23.43 o
  -9 -10  11       56.64       61.60     21.15 o
  -8 -10  11      436.69      459.04     44.53 o
  -7 -10  11      112.16      127.28     25.98 o
  -6 -10  11       25.20       32.27     14.52 o
  -5 -10  11      102.23       47.30     15.21 o
  -4 -10  11       34.94       31.47     13.46 o
  -3 -10  11        8.16      -14.86      9.53 o
  -2 -10  11      316.72      292.51     23.02 o
  -1 -10  11      953.96     1004.46     37.83 o
   0 -10  11      130.03      107.92     15.85 o
   1 -10  11       44.77       70.05     14.60 o
   2 -10  11      473.19      478.94     71.06 o
   3 -10  11       27.36       34.70     18.55 o
   4 -10  11        1.16        1.12     15.60 o
   5 -10  11      571.74      627.52     69.77 o
   6 -10  11      249.47      295.02     50.47 o
 -10  -9  11      211.58      165.14     28.57 o
  -9  -9  11     1017.81      953.71     54.55 o
  -8  -9  11       16.44        0.00     13.73 o
  -7  -9  11      236.08      262.36     32.28 o
  -6  -9  11      719.71      788.94     48.61 o
  -5  -9  11     1029.48     1039.50     71.06 o
  -4  -9  11        7.31        4.66     16.70 o
  -3  -9  11       42.43       29.24     12.57 o
  -2  -9  11      283.10      262.15     20.70 o
  -1  -9  11     1439.43     1492.80     44.45 o
   0  -9  11      656.56      666.15     30.87 o
   1  -9  11      500.81      500.02     30.08 o
   2  -9  11      555.66      519.01     53.13 o
   3  -9  11     1206.56     1257.01     56.79 o
   4  -9  11     1074.71     1024.89     52.43 o
   5  -9  11       22.10       -2.60     20.04 o
   6  -9  11        7.37       -5.20     20.78 o
   7  -9  11        2.49        6.68     24.86 o
 -10  -8  11      125.87      105.76     22.64 o
  -9  -8  11       88.22       79.78     20.78 o
  -8  -8  11        8.01        5.20     12.99 o
  -7  -8  11      245.90      252.34     30.43 o
  -6  -8  11      162.83      160.31     24.49 o
  -5  -8  11      113.41       81.72     15.68 o
  -4  -8  11      688.90      709.73     70.51 o
  -3  -8  11     2190.02     2105.57     50.20 o
  -2  -8  11       28.68       20.29     11.78 o
  -1  -8  11      153.35      114.37     14.03 o
   0  -8  11      129.34      106.80     15.29 o
   1  -8  11      668.25      694.67     48.28 o
   2  -8  11      263.12      259.58     21.71 o
   3  -8  11      304.63      325.82     53.25 o
   4  -8  11       13.56        3.71     16.70 o
   5  -8  11        8.84       -8.16     14.84 o
   6  -8  11      125.62      164.76     36.00 o
   7  -8  11      133.73       91.29     31.17 o
 -10  -7  11        0.02       -6.31     13.36 o
  -9  -7  11      307.99      399.29     36.74 o
  -8  -7  11      151.86      148.07     23.01 o
  -7  -7  11      480.34      477.22     35.25 o
  -6  -7  11       15.76       17.81     10.45 o
  -5  -7  11      532.34      549.59     31.97 o
  -4  -7  11      299.70      306.12     19.66 o
  -3  -7  11      382.02      404.84     25.49 o
  -2  -7  11      526.99      562.91     22.91 o
  -1  -7  11       44.44       37.35      8.93 o
   0  -7  11     1086.43      958.04     45.63 o
   1  -7  11      271.12      244.32     19.04 o
   2  -7  11        0.49        1.99      7.72 o
   3  -7  11       27.97       15.00      8.93 o
   4  -7  11      173.63      170.33     32.28 o
   5  -7  11      406.14      411.91     50.10 o
   6  -7  11      135.92      206.33     38.22 o
   7  -7  11      512.98      520.64     58.63 o
   8  -7  11       84.49       75.33     29.69 o
 -11  -6  11       68.58       82.01     20.04 o
 -10  -6  11      390.47      385.19     35.25 o
  -9  -6  11      452.68      447.54     33.77 o
  -8  -6  11        2.46       -1.80      9.66 o
  -7  -6  11       11.73       10.12     12.25 o
  -6  -6  11      486.21      481.56     28.54 o
  -5  -6  11     1483.89     1386.08     33.11 o
  -4  -6  11        5.19        8.87      8.30 o
  -3  -6  11      817.73      793.90     31.90 o
  -2  -6  11      139.44      123.61     10.51 o
  -1  -6  11       55.34       47.15      8.88 o
   0  -6  11     1538.98     1534.36     36.84 o
   1  -6  11       19.76       25.59      8.14 o
   2  -6  11      170.24      156.45     15.18 o
   3  -6  11      132.24      127.84     24.80 o
   4  -6  11       76.30       71.25     21.52 o
   5  -6  11        7.19       30.06     19.30 o
   6  -6  11        7.01      -15.59     12.62 o
   7  -6  11      391.10      363.30     46.76 o
   8  -6  11       19.79       40.82     23.75 o
   9  -6  11       42.10       23.01     23.01 o
 -11  -5  11      364.31      354.02     34.51 o
 -10  -5  11      427.11      428.98     32.66 o
  -9  -5  11       20.45       17.13     10.96 o
  -8  -5  11      228.42      235.22     21.40 o
  -7  -5  11     1030.17     1130.92     78.49 o
  -6  -5  11      755.23      761.07     33.09 o
  -5  -5  11      600.01      559.13     16.17 o
  -4  -5  11     1077.86     1113.30     38.56 o
  -3  -5  11     2768.88     2880.95     45.26 o
  -2  -5  11     1487.43     1702.86     32.77 o
  -1  -5  11      190.07      270.04     16.24 o
   0  -5  11     2437.94     2392.49     46.27 o
   1  -5  11      801.32      835.15     25.45 o
   2  -5  11      193.08      188.60     16.28 o
   3  -5  11       59.57       67.03     10.61 o
   4  -5  11       12.65       14.87      6.48 o
   5  -5  11      242.25      263.47     36.00 o
   6  -5  11      239.14      252.71     36.74 o
   7  -5  11      248.42      203.73     33.77 o
   8  -5  11      135.97      129.88     30.43 o
   9  -5  11       18.66       38.59     22.27 o
 -11  -4  11      174.91      207.07     28.20 o
 -10  -4  11       13.80        9.28     12.99 o
  -9  -4  11      458.53      450.72     26.21 o
  -8  -4  11      635.49      650.11     30.68 o
  -7  -4  11      466.93      511.82     28.39 o
  -6  -4  11      248.45      284.85     19.47 o
  -5  -4  11       51.75       58.79      9.15 o
  -4  -4  11     1847.87     1726.41     32.44 o
  -3  -4  11      995.99      987.67     29.75 o
  -2  -4  11     1176.81     1073.03     23.75 o
  -1  -4  11      846.89      864.08     21.39 o
   0  -4  11      989.39     1024.49     26.62 o
   1  -4  11     2991.60     3288.18     56.03 o
   2  -4  11     5307.88     5439.74     81.70 o
   3  -4  11     1026.21     1071.85     25.03 o
   4  -4  11      612.40      609.32     20.42 o
   5  -4  11      512.50      481.31     46.02 o
   6  -4  11      146.34      182.21     30.43 o
   7  -4  11       10.59       17.07     16.33 o
   8  -4  11      220.04      217.83     34.88 o
   9  -4  11      347.81      321.74     43.05 o
  10  -4  11      151.77      121.72     30.43 o
 -11  -3  11       49.13       30.06     17.07 o
 -10  -3  11      273.95      320.99     32.28 o
  -9  -3  11      221.46      249.29     31.54 o
  -8  -3  11     1861.51     1647.16     48.49 o
  -7  -3  11      312.94      317.10     25.42 o
  -6  -3  11     1643.23     1604.76     37.15 o
  -5  -3  11     1682.39     1565.60     46.52 o
  -4  -3  11       33.49       55.61      6.15 o
  -3  -3  11       66.54       79.52      7.68 o
  -2  -3  11      141.67      136.17     10.07 o
  -1  -3  11      914.69      829.31     21.14 o
   0  -3  11     4201.98     4098.02     56.44 o
   1  -3  11     2995.56     2941.03     50.11 o
   2  -3  11     2860.14     2934.42     56.69 o
   3  -3  11       49.71       67.85      7.41 o
   4  -3  11     2894.96     2962.33     46.01 o
   5  -3  11      118.45      129.63     14.90 o
   6  -3  11       96.91      112.07     22.64 o
   7  -3  11      726.81      726.60     50.10 o
   8  -3  11      518.02      484.27     47.50 o
   9  -3  11       69.55       66.05     23.01 o
  10  -3  11      434.26      462.01     49.36 o
 -11  -2  11      530.07      592.26     41.19 o
 -10  -2  11      536.14      534.37     37.11 o
  -9  -2  11      133.44      146.35     32.66 o
  -8  -2  11       48.75       55.58     12.10 o
  -7  -2  11      100.84      118.17     11.27 o
  -6  -2  11       20.46       20.74      6.72 o
  -5  -2  11     4832.36     4843.60     79.33 o
  -4  -2  11     1024.70      960.28     20.46 o
  -3  -2  11      133.70      103.07      8.02 o
  -2  -2  11      526.68      584.52     17.10 o
  -1  -2  11     1130.44     1179.75     26.10 o
   0  -2  11     1015.72     1053.71     25.11 o
   1  -2  11      186.87      258.23     14.28 o
   2  -2  11     2693.74     2441.79     55.22 o
   3  -2  11      353.39      308.34     13.24 o
   4  -2  11     2103.40     2167.31     35.80 o
   5  -2  11        5.14        4.30      4.65 o
   6  -2  11      237.14      223.40     28.95 o
   7  -2  11       17.61       17.81     14.10 o
   8  -2  11      406.31      443.45     43.05 o
   9  -2  11      959.42      893.22     56.03 o
  10  -2  11     1006.57     1020.50     62.34 o
 -11  -1  11      546.56      561.83     42.68 o
 -10  -1  11        2.09       -3.34     14.47 o
  -9  -1  11       18.22       -1.86      9.45 o
  -8  -1  11       46.90       53.62      9.54 o
  -7  -1  11      216.50      192.19     16.63 o
  -6  -1  11      326.27      314.28     16.17 o
  -5  -1  11      300.33      297.43     15.40 o
  -4  -1  11     2601.80     2580.04     39.51 o
  -3  -1  11     1386.68     1530.44     28.43 o
  -2  -1  11     3579.00     3636.73     56.08 o
  -1  -1  11     1353.04     1246.47     26.35 o
   0  -1  11      244.43      331.75     13.85 o
   1  -1  11      564.20      653.14     19.01 o
   2  -1  11      182.73      118.03     23.14 o
   3  -1  11      184.17      199.18     10.24 o
   4  -1  11       18.40       13.66      4.51 o
   5  -1  11      627.79      695.97     17.30 o
   6  -1  11     1833.68     1902.83     63.47 o
   7  -1  11      649.04      649.41     42.68 o
   8  -1  11       47.37       23.01     14.10 o
   9  -1  11        1.98       -4.08     12.25 o
  10  -1  11      191.06      157.34     28.57 o
  11  -1  11      100.28       71.99     23.75 o
 -11   0  11       34.92       28.95     22.64 o
 -10   0  11      387.55      403.38     40.82 o
  -9   0  11      646.01      710.04     34.69 o
  -8   0  11     1783.75     1742.80     51.41 o
  -7   0  11       16.27       19.69      9.77 o
  -6   0  11      104.49      107.69      9.88 o
  -5   0  11       52.82       40.61      7.37 o
  -4   0  11       46.97       53.35      5.35 o
  -3   0  11     4339.88     4314.80     60.24 o
  -2   0  11     1117.66     1108.20     23.64 o
  -1   0  11      236.84      298.53     15.37 o
   0   0  11     1217.26     1284.15     29.48 o
   1   0  11     2092.45     2283.08     35.45 o
   2   0  11        5.40        1.94      3.34 o
   3   0  11       11.37        4.26      4.47 o
   4   0  11     5345.05     5431.32     78.15 o
   5   0  11        4.46        7.97      5.22 o
   6   0  11       13.93        4.44      7.07 o
   7   0  11        1.86       -3.34     10.02 o
   8   0  11      356.36      361.81     35.62 o
   9   0  11       32.16       22.64     15.96 o
  10   0  11       29.22       55.29     19.30 o
  11   0  11      398.96      392.61     41.56 o
 -10   1  11     1438.73     1487.33     74.59 o
  -9   1  11      193.51      181.53     28.24 o
  -8   1  11       34.63       22.13     10.63 o
  -7   1  11      950.12      907.46     36.08 o
  -6   1  11       92.38       91.47     10.19 o
  -5   1  11     1350.05     1395.46     33.54 o
  -4   1  11     3472.88     3441.87     49.39 o
  -3   1  11     2224.29     2068.94     49.67 o
  -2   1  11      264.22      297.46     12.96 o
  -1   1  11      766.67      811.05     20.12 o
   0   1  11     1430.26     1232.35     30.26 o
   1   1  11     1477.80     1430.47     26.06 o
   2   1  11     3758.43     3835.47     50.50 o
   3   1  11      365.27      252.23     16.55 o
   4   1  11      405.14      369.90     24.78 o
   5   1  11      407.81      429.85     17.04 o
   6   1  11     7594.85     7499.66    100.53 o
   7   1  11      709.98      709.16     41.56 o
   8   1  11     1755.59     1699.97     70.14 o
   9   1  11       78.84       41.56     15.59 o
  10   1  11        5.22       10.02     14.47 o
  11   1  11        5.10       -2.97     13.36 o
 -10   2  11      474.39      464.61     50.47 o
  -9   2  11      869.12      949.06     38.46 o
  -8   2  11     3215.80     3304.47     82.24 o
  -7   2  11     1231.77     1177.75     39.64 o
  -6   2  11      138.60      136.92     12.61 o
  -5   2  11     1386.59     1394.09     34.61 o
  -4   2  11      805.78      762.34     21.62 o
  -3   2  11       11.19       19.11     14.25 o
  -2   2  11     4244.90     4003.35     58.25 o
  -1   2  11     7836.50     8168.79    104.33 o
   0   2  11      176.55      115.33     13.66 o
   1   2  11     4370.92     4541.46     58.76 o
   2   2  11     4393.24     4627.63     68.19 o
   3   2  11      469.85      377.52     14.67 o
   4   2  11      550.44      459.96     16.67 o
   5   2  11     7721.30     7889.74    105.29 o
   6   2  11     3768.05     3770.89     59.25 o
   7   2  11       59.78       44.41     11.23 o
   8   2  11      864.06      815.29     45.27 o
   9   2  11      610.39      624.92     41.19 o
  10   2  11     1243.60     1234.62     60.49 o
  11   2  11      618.16      675.02     44.90 o
 -10   3  11      178.18      198.16     37.85 o
  -9   3  11       15.02        4.25     12.50 o
  -8   3  11       15.51        7.79     12.77 o
  -7   3  11     1765.24     1701.35     50.70 o
  -6   3  11     1681.83     1704.12     73.81 o
  -5   3  11      834.20      804.29     39.07 o
  -4   3  11      254.78      243.03     11.12 o
  -3   3  11     2647.55     2583.81     42.51 o
  -2   3  11        4.44       -1.89      3.57 o
  -1   3  11     2404.09     2440.77     41.55 o
   0   3  11     4164.82     4172.92     61.60 o
   1   3  11     4669.60     4180.07     69.15 o
   2   3  11      390.15      357.94     16.05 o
   3   3  11       86.23       95.95      9.15 o
   4   3  11        4.75       10.05      5.17 o
   5   3  11      386.01      402.98     17.77 o
   6   3  11        3.81        5.00      5.39 o
   7   3  11      532.23      618.24     36.37 o
   8   3  11     1789.93     1803.50     70.51 o
   9   3  11     1509.12     1468.41     63.83 o
  10   3  11        5.89      -10.02     11.87 o
  11   3  11      248.20      237.87     29.69 o
  -9   4  11      143.99      129.84     20.12 o
  -8   4  11       41.01       42.85     14.54 o
  -7   4  11     1140.74     1062.04     42.20 o
  -6   4  11     4230.17     4434.33     93.10 o
  -5   4  11       70.23       55.34     12.80 o
  -4   4  11       31.80       18.80      5.30 o
  -3   4  11     1181.48     1211.27     26.78 o
  -2   4  11      841.62      852.35     27.53 o
  -1   4  11      536.24      576.76     18.16 o
   0   4  11     1981.96     1830.70     35.17 o
   1   4  11     1686.70     1756.45     46.46 o
   2   4  11      238.22      314.53     17.36 o
   3   4  11       13.86       13.55      5.53 o
   4   4  11     4790.71     4819.90     68.07 o
   5   4  11      543.86      568.30     34.59 o
   6   4  11       42.54       41.52      7.60 o
   7   4  11      106.39      143.55     16.26 o
   8   4  11       91.79      117.26     21.15 o
   9   4  11      836.64      780.41     44.90 o
  10   4  11      630.60      623.06     40.82 o
  11   4  11       81.60      132.11     23.75 o
  -9   5  11      257.00      292.64     29.08 o
  -8   5  11      670.93      682.51     41.12 o
  -7   5  11      418.02      441.06     32.39 o
  -6   5  11        1.62        1.32     10.76 o
  -5   5  11     2216.85     2421.14     64.58 o
  -4   5  11      974.08      960.08     23.29 o
  -3   5  11      465.64      463.96     22.15 o
  -2   5  11      848.44      894.29     23.47 o
  -1   5  11       72.64       70.48      8.19 o
   0   5  11        7.95        1.72      5.54 o
   1   5  11        3.50        2.69      5.36 o
   2   5  11      610.43      524.69     51.18 o
   3   5  11      435.26      339.63     16.81 o
   4   5  11      677.47      786.87     41.30 o
   5   5  11       18.48       10.41      5.62 o
   6   5  11       62.82       67.55      7.93 o
   7   5  11      199.10      221.03     20.15 o
   8   5  11      314.00      320.62     31.91 o
   9   5  11     2572.82     2427.68     87.21 o
  10   5  11       31.11       30.43     14.47 o
  11   5  11       37.87       42.30     17.81 o
  -9   6  11      167.83      200.07     33.22 o
  -8   6  11      883.61     1033.86     60.18 o
  -7   6  11      443.30      505.20     36.24 o
  -6   6  11     1556.09     1612.07     55.40 o
  -5   6  11      227.45      240.61     24.90 o
  -4   6  11      112.12      144.64     18.83 o
  -3   6  11      110.91      140.14     14.08 o
  -2   6  11     1634.48     1619.45     32.81 o
  -1   6  11      633.91      654.61     20.19 o
   0   6  11     2005.08     1911.58     43.12 o
   1   6  11     1885.14     1686.52     52.81 o
   2   6  11     1566.87     1440.80     49.16 o
   3   6  11     1413.71     1382.67     30.71 o
   4   6  11     2551.29     2475.80     59.03 o
   5   6  11     1730.63     1586.93     33.57 o
   6   6  11      697.43      619.32     21.05 o
   7   6  11      646.61      623.84     36.00 o
   8   6  11        6.47        3.34     10.39 o
   9   6  11     2541.80     2395.02     86.84 o
  10   6  11        7.10        0.74     11.13 o
  11   6  11      854.22      960.38     52.69 o
  -8   7  11      357.68      369.01     34.68 o
  -7   7  11        0.04        0.91     14.08 o
  -6   7  11       37.72       40.90     15.27 o
  -5   7  11       20.55       21.78     13.11 o
  -4   7  11     2154.86     2183.09     65.17 o
  -3   7  11     1859.24     1862.54     96.48 o
  -2   7  11     2814.14     2873.26     56.99 o
  -1   7  11      256.06      258.93     17.68 o
   0   7  11      231.83      234.29     16.71 o
   1   7  11       13.25        9.94      6.43 o
   2   7  11     1330.57     1311.53     43.39 o
   3   7  11     3998.59     4132.01     70.54 o
   4   7  11     2349.04     2309.81     48.93 o
   5   7  11      971.47      909.38     21.86 o
   6   7  11       70.93       66.13      8.74 o
   7   7  11       50.53       65.31     16.33 o
   8   7  11       55.52       34.88     15.21 o
   9   7  11     2412.65     2499.30     90.92 o
  10   7  11     1493.76     1586.79     69.77 o
  11   7  11     1268.90     1249.09     61.60 o
  -8   8  11      894.36     1065.40     79.04 o
  -7   8  11      267.78      247.20     29.53 o
  -6   8  11      392.18      374.07     37.08 o
  -5   8  11      219.76      209.16     25.76 o
  -4   8  11      696.23      669.64     41.75 o
  -3   8  11       72.92       49.29     14.47 o
  -2   8  11     2578.04     2456.46     53.50 o
  -1   8  11     3165.46     3123.67     62.10 o
   0   8  11     1986.58     2043.48     59.92 o
   1   8  11     1667.24     1659.38     46.06 o
   2   8  11     2823.84     2884.28     60.26 o
   3   8  11      242.74      273.70     18.38 o
   4   8  11      143.40      166.30     27.91 o
   5   8  11     3192.64     3275.77     52.95 o
   6   8  11      965.26     1027.79     48.69 o
   7   8  11      162.20      176.27     17.00 o
   8   8  11       21.24        5.94     11.87 o
   9   8  11       50.10       49.36     17.44 o
  10   8  11        0.46        4.45     13.36 o
  11   8  11      216.06      215.60     30.06 o
  -7   9  11        2.41      -16.58     16.54 o
  -6   9  11      195.01      213.28     28.42 o
  -5   9  11       91.78       43.80     17.38 o
  -4   9  11      538.26      529.97     62.53 o
  -3   9  11      390.69      373.36     32.78 o
  -2   9  11      958.72      973.00     45.77 o
  -1   9  11      694.77      683.38     32.03 o
   0   9  11      374.76      361.62     22.65 o
   1   9  11     1831.10     1842.71     45.62 o
   2   9  11     4637.85     4577.54     80.47 o
   3   9  11      115.86      115.85     13.56 o
   4   9  11     4565.79     4570.31     79.21 o
   5   9  11     1367.63     1297.83     38.40 o
   6   9  11       43.91       48.86     10.48 o
   7   9  11      337.56      322.15     32.28 o
   8   9  11      830.17      809.72     48.98 o
   9   9  11      817.35      777.44     48.61 o
  10   9  11      120.91      139.90     25.61 o
  11   9  11        3.96       13.73     16.33 o
  -6  10  11      369.39      377.90     42.33 o
  -5  10  11      129.93      108.17     23.20 o
  -4  10  11       46.49       54.48     18.39 o
  -3  10  11     1188.14     1210.28     78.32 o
  -2  10  11      992.69      847.70     56.47 o
  -1  10  11      429.55      440.85     29.62 o
   0  10  11      525.65      551.16     27.34 o
   1  10  11     1550.13     1573.50     53.19 o
   2  10  11     1274.16     1241.45     43.97 o
   3  10  11      105.58      108.41     13.33 o
   4  10  11     1368.12     1295.75     38.03 o
   5  10  11        6.30       11.72      8.25 o
   6  10  11     1080.17     1140.13     42.04 o
   7  10  11       48.36       43.33     12.56 o
   8  10  11      368.43      364.78     37.85 o
   9  10  11        2.64       -5.94     13.36 o
  10  10  11       73.30       59.75     21.15 o
  -5  11  11        7.65       15.24     18.90 o
  -4  11  11      444.23      436.18     44.85 o
  -3  11  11      151.52       76.95     23.50 o
  -2  11  11      396.47      397.55     36.36 o
  -1  11  11     1407.39     1494.00     84.41 o
   0  11  11      786.19      762.57     38.24 o
   1  11  11     2155.21     2041.76     52.54 o
   2  11  11      483.79      522.40     29.22 o
   3  11  11       73.09       63.64     14.04 o
   4  11  11       90.18       60.96     15.95 o
   5  11  11      383.95      374.95     25.76 o
   6  11  11     1275.60     1293.52     41.34 o
   7  11  11      467.96      412.65     32.84 o
   8  11  11       98.26       91.66     23.38 o
   9  11  11      150.63      207.44     31.91 o
  10  11  11      915.52      821.23     54.55 o
  -4  12  11      426.48      458.17     60.49 o
  -3  12  11       67.87       49.33     43.23 o
  -2  12  11       72.75       44.08     20.51 o
  -1  12  11      233.12      231.69     37.67 o
   0  12  11      612.27      564.60     48.87 o
   1  12  11     1631.05     1629.46     51.80 o
   2  12  11     1340.28     1381.57     48.72 o
   3  12  11       59.36       71.85     17.16 o
   4  12  11       21.42       18.27     12.75 o
   5  12  11        4.03       -1.74      9.26 o
   6  12  11      522.43      521.20     31.34 o
   7  12  11       75.41       78.39     22.82 o
   8  12  11      424.35      487.99     47.50 o
   9  12  11      318.83      335.10     40.45 o
  -3  13  11     1136.52     1207.41     72.14 o
  -2  13  11      421.43      493.57     50.24 o
  -1  13  11      409.22      426.99     45.66 o
   0  13  11        3.93       13.38     18.76 o
   1  13  11      268.47      305.03     54.18 o
   2  13  11      293.66      315.99     31.51 o
   3  13  11      466.53      485.05     38.38 o
   4  13  11     1093.32     1176.65     71.25 o
   5  13  11      307.33      319.62     26.80 o
   6  13  11      240.31      251.43     47.13 o
   7  13  11      119.00      141.81     21.66 o
   8  13  11       67.30       61.23     23.01 o
  -2  14  11       10.67       18.15     22.14 o
  -1  14  11       35.97       55.72     35.25 o
   0  14  11      558.65      562.23     53.34 o
   1  14  11       35.64       25.98     26.35 o
   2  14  11      197.65      220.43     47.13 o
   3  14  11      594.45      588.79    105.39 o
   4  14  11      171.03      175.49     26.08 o
   5  14  11       89.92       89.28     19.72 o
   6  14  11      149.19      156.71     24.62 o
   7  14  11      365.20      391.50     46.39 o
   0  15  11      132.57       63.09     33.77 o
   1  15  11        1.16        2.23     25.98 o
   2  15  11      416.79      362.56     61.60 o
   3  15  11       23.26       19.67     29.69 o
   4  15  11      144.74      135.01     25.41 o
   5  15  11      118.89      141.59     24.59 o
   6  15  11      248.10      285.59     32.95 o
  -4 -14  12       20.79       12.80     16.67 o
  -3 -14  12      821.73      792.49     55.69 o
  -2 -14  12      688.97      735.34     54.38 o
  -1 -14  12      322.05      376.29     66.80 o
  -6 -13  12        8.87        0.00     14.97 o
  -5 -13  12       61.83       46.71     18.90 o
  -4 -13  12      253.16      237.49     31.36 o
  -3 -13  12      670.16      669.92     49.41 o
  -2 -13  12      670.51      633.11     48.27 o
  -1 -13  12        1.31       -9.65     23.38 o
   0 -13  12      940.72      875.78     92.03 o
   1 -13  12      563.48      637.54     80.16 o
   2 -13  12       23.25       17.07     31.17 o
  -7 -12  12      206.43      171.07     33.40 o
  -6 -12  12      191.03      195.72     27.41 o
  -5 -12  12       27.04       47.66     18.16 o
  -4 -12  12        5.63       -0.27     12.47 o
  -3 -12  12      566.46      572.82     43.75 o
  -2 -12  12      494.29      583.94     55.85 o
  -1 -12  12      284.06      285.09     31.73 o
   0 -12  12      101.97       79.41     34.88 o
   1 -12  12       37.80       20.01     19.52 o
   2 -12  12        0.51        5.56     16.93 o
   3 -12  12        6.15       14.71     20.30 o
  -8 -11  12     1263.70     1282.86     70.88 o
  -7 -11  12      206.77      180.35     33.03 o
  -6 -11  12       83.58       44.09     17.10 o
  -5 -11  12      178.65      202.65     26.25 o
  -4 -11  12      303.45      305.41     31.68 o
  -3 -11  12      156.47      164.76     23.97 o
  -2 -11  12       89.98       80.56     18.62 o
  -1 -11  12      125.77       98.77     20.02 o
   0 -11  12       99.37      122.70     18.19 o
   1 -11  12       27.72       62.20     36.92 o
   2 -11  12      309.99      349.35     37.39 o
   3 -11  12        9.33       -0.84     16.59 o
   4 -11  12      330.27      353.34     40.08 o
  -9 -10  12        0.83       -7.05     15.21 o
  -8 -10  12      174.73      214.86     32.66 o
  -7 -10  12      252.07      230.08     33.40 o
  -6 -10  12      889.68      847.94     53.81 o
  -5 -10  12     1998.22     2012.92     68.92 o
  -4 -10  12        5.47       -3.53     10.94 o
  -3 -10  12      714.30      603.97     41.01 o
  -2 -10  12      385.05      431.56     35.44 o
  -1 -10  12        9.34       12.84     10.44 o
   0 -10  12     1566.27     1678.48     51.06 o
   1 -10  12      714.42      819.12     38.52 o
   2 -10  12      781.59      908.90     57.47 o
   3 -10  12        4.33        0.33     14.79 o
   4 -10  12       14.49       22.76     16.76 o
   5 -10  12       83.99       82.45     22.95 o
  -9  -9  12        9.89       13.73     17.07 o
  -8  -9  12        1.47        8.16     15.21 o
  -7  -9  12        3.62       -1.86     12.62 o
  -6  -9  12       42.95       51.95     18.18 o
  -5  -9  12     1881.26     1920.30     64.73 o
  -4  -9  12      705.69      648.67     37.69 o
  -3  -9  12      142.27      137.08     20.34 o
  -2  -9  12      582.52      583.97     47.81 o
  -1  -9  12       90.68      114.62     15.36 o
   0  -9  12     1713.20     1748.74     49.94 o
   1  -9  12       41.14       52.07     12.85 o
   2  -9  12     1134.44     1109.14     40.66 o
   3  -9  12     2305.66     2477.78     82.63 o
   4  -9  12      438.86      484.64     42.11 o
   5  -9  12       17.74       -0.11     15.21 o
   6  -9  12        1.56      -11.50     21.52 o
 -10  -8  12      447.78      456.81     43.42 o
  -9  -8  12      730.67      670.19     45.64 o
  -8  -8  12      190.36      171.82     27.09 o
  -7  -8  12       12.55        0.37     12.25 o
  -6  -8  12       15.45       15.21     13.73 o
  -5  -8  12       15.41        3.71     11.87 o
  -4  -8  12      549.02      460.58     33.49 o
  -3  -8  12      121.11      126.11     27.98 o
  -2  -8  12     1315.14     1284.18     38.84 o
  -1  -8  12      324.83      309.88     22.18 o
   0  -8  12     1812.44     1864.31     49.84 o
   1  -8  12      553.00      568.88     29.35 o
   2  -8  12     2718.39     2684.38     98.77 o
   3  -8  12       68.58       83.30     18.76 o
   4  -8  12     1017.72     1097.36     51.69 o
   5  -8  12      586.39      574.00     43.71 o
   6  -8  12      645.88      615.27     65.31 o
   7  -8  12        5.10      -15.59     20.04 o
 -10  -7  12        3.35       -7.79     13.73 o
  -9  -7  12        4.14       -0.37     14.47 o
  -8  -7  12        8.20       14.47     13.36 o
  -7  -7  12      189.25      213.75     28.57 o
  -6  -7  12       38.59       27.12     12.13 o
  -5  -7  12        3.61       -0.25      9.78 o
  -4  -7  12       26.60       37.63     12.19 o
  -3  -7  12     4421.27     4295.18     65.20 o
  -2  -7  12      979.15     1000.36     30.96 o
  -1  -7  12      181.37      203.74     15.94 o
   0  -7  12      239.57      219.55     18.33 o
   1  -7  12      859.74      802.53     39.48 o
   2  -7  12       45.30       42.87     10.63 o
   3  -7  12        6.55        8.76      8.65 o
   4  -7  12      613.13      587.92     40.77 o
   5  -7  12      117.20      120.15     21.61 o
   6  -7  12        2.30       -4.45     18.18 o
   7  -7  12       91.43      120.60     32.28 o
   8  -7  12      281.10      250.12     43.79 o
 -10  -6  12      216.16      201.13     28.20 o
  -9  -6  12       11.90        3.34     12.99 o
  -8  -6  12       28.26       10.39     16.70 o
  -7  -6  12        2.76       13.61      9.83 o
  -6  -6  12       69.32       49.04     13.71 o
  -5  -6  12      194.55      121.15     17.36 o
  -4  -6  12      299.27      349.86     26.38 o
  -3  -6  12      105.82       88.17      9.42 o
  -2  -6  12       16.44       10.82      6.02 o
  -1  -6  12       22.74       21.58      6.98 o
   0  -6  12      285.78      269.17     17.50 o
   1  -6  12      139.65      135.15     13.26 o
   2  -6  12        6.18        5.89     13.48 o
   3  -6  12      424.97      372.67     23.84 o
   4  -6  12       29.03       38.59     14.04 o
   5  -6  12      809.46      782.07     40.41 o
   6  -6  12       84.61       61.97     23.01 o
   7  -6  12       27.55        6.31     17.44 o
   8  -6  12      515.98      505.06     57.52 o
 -10  -5  12        2.23        0.37     14.10 o
  -9  -5  12      271.74      277.81     24.48 o
  -8  -5  12     1441.25     1398.54    106.50 o
  -7  -5  12       14.01        5.35      9.06 o
  -6  -5  12      272.67      277.08     23.96 o
  -5  -5  12     1043.77      962.47     23.03 o
  -4  -5  12       52.23       39.17      6.89 o
  -3  -5  12        8.69        3.98      5.20 o
  -2  -5  12      229.37      205.17     12.79 o
  -1  -5  12     2042.90     2029.00     42.07 o
   0  -5  12      155.16      152.40     12.85 o
   1  -5  12     2088.14     2094.42     43.85 o
   2  -5  12     1065.88      999.56     29.18 o
   3  -5  12       15.41       21.54      7.73 o
   4  -5  12      123.50      105.31     13.32 o
   5  -5  12       44.93       49.98     13.64 o
   6  -5  12     2551.94     2426.57    104.65 o
   7  -5  12      256.99      192.97     34.14 o
   8  -5  12        5.72       -2.60     16.70 o
   9  -5  12       14.77        5.20     19.30 o
 -11  -4  12       70.68      107.62     23.75 o
 -10  -4  12       31.54       36.37     16.70 o
  -9  -4  12        1.57        3.39     11.13 o
  -8  -4  12       64.95       37.25     13.92 o
  -7  -4  12     1261.98     1237.63     79.04 o
  -6  -4  12      314.76      336.72     25.26 o
  -5  -4  12     1564.88     1486.13     38.39 o
  -4  -4  12      825.26      859.05     30.37 o
  -3  -4  12       67.21       46.82     13.27 o
  -2  -4  12        2.40        5.31      4.92 o
  -1  -4  12      446.39      436.45     18.08 o
   0  -4  12       93.83       80.08      9.27 o
   1  -4  12     3466.13     3314.71     68.19 o
   2  -4  12      672.94      674.97     52.87 o
   3  -4  12        1.98        2.74      5.18 o
   4  -4  12      128.42      102.67     10.50 o
   5  -4  12      140.86      107.08     31.73 o
   6  -4  12      287.31      252.34     35.25 o
   7  -4  12      741.59      705.82     53.07 o
   8  -4  12     1069.48     1102.88     67.54 o
   9  -4  12        9.84      -14.47     15.21 o
 -11  -3  12      399.51      376.29     37.48 o
 -10  -3  12      284.02      326.19     34.51 o
  -9  -3  12      504.14      546.23     74.22 o
  -8  -3  12      311.55      344.07     25.50 o
  -7  -3  12       49.56       39.77     20.04 o
  -6  -3  12        5.53        7.43      6.62 o
  -5  -3  12     3512.79     3574.50     89.43 o
  -4  -3  12     1993.92     2040.32     36.19 o
  -3  -3  12       15.86        3.01      3.86 o
  -2  -3  12      253.46      277.98     14.67 o
  -1  -3  12      314.47      365.56     19.66 o
   0  -3  12     3773.99     3994.13     63.45 o
   1  -3  12      253.13      233.86     14.45 o
   2  -3  12     3867.37     3762.83     61.46 o
   3  -3  12     1397.89     1459.12     29.26 o
   4  -3  12     1520.59     1632.80     31.85 o
   5  -3  12      384.30      358.00     20.35 o
   6  -3  12      305.47      253.08     33.40 o
   7  -3  12      237.58      255.68     34.14 o
   8  -3  12       67.70       70.14     22.64 o
   9  -3  12      733.13      802.67     56.78 o
  10  -3  12      224.87      263.10     40.82 o
 -11  -2  12      318.21      391.13     39.71 o
 -10  -2  12      137.02      106.87     22.64 o
  -9  -2  12     1315.61     1418.14     47.47 o
  -8  -2  12      614.36      567.63     50.47 o
  -7  -2  12      302.05      328.38     24.61 o
  -6  -2  12      254.53      233.86     15.68 o
  -5  -2  12     1506.60     1407.80     35.01 o
  -4  -2  12      511.37      476.15     14.88 o
  -3  -2  12     5750.94     5733.97     78.51 o
  -2  -2  12      836.41      720.78     28.80 o
  -1  -2  12     2325.29     2215.21     40.25 o
   0  -2  12     3307.36     3185.65     68.03 o
   1  -2  12       59.66       65.94      8.12 o
   2  -2  12      347.39      397.69     14.30 o
   3  -2  12       10.61       12.97      4.61 o
   4  -2  12      846.09      834.00     20.58 o
   5  -2  12     4536.50     4475.75     61.16 o
   6  -2  12        8.43       11.38      7.47 o
   7  -2  12      163.24      107.62     23.38 o
   8  -2  12      100.43       84.61     22.27 o
   9  -2  12       16.87       -2.97     13.73 o
  10  -2  12       91.68      105.02     27.09 o
 -10  -1  12      538.80      491.70     43.79 o
  -9  -1  12        8.82        4.76     11.04 o
  -8  -1  12       14.44       16.74     10.51 o
  -7  -1  12       14.22        4.11      9.14 o
  -6  -1  12      255.41      239.13     15.72 o
  -5  -1  12      474.81      430.67     19.06 o
  -4  -1  12     2691.70     2610.14     41.39 o
  -3  -1  12     2782.27     2656.02     50.40 o
  -2  -1  12     1869.01     1829.48     34.20 o
  -1  -1  12       10.19       14.87      4.76 o
   0  -1  12      123.67      140.94     11.44 o
   1  -1  12      403.78      424.70     21.30 o
   2  -1  12        1.18        3.61      3.90 o
   3  -1  12      612.88      578.27     21.16 o
   4  -1  12     1824.77     1866.93     31.51 o
   5  -1  12      169.24      150.16      9.16 o
   6  -1  12      721.83      704.66     22.03 o
   7  -1  12      144.22      102.05     21.89 o
   8  -1  12       78.18       52.69     18.55 o
   9  -1  12        3.01       -4.08     13.36 o
  10  -1  12       69.47       92.77     24.12 o
 -10   0  12      272.89      301.33     37.48 o
  -9   0  12       26.61       10.21     11.39 o
  -8   0  12      147.89      137.49     38.41 o
  -7   0  12      177.12      188.02     19.71 o
  -6   0  12        3.97        4.51      5.91 o
  -5   0  12      152.62      145.91     18.21 o
  -4   0  12     3411.92     3540.16     51.77 o
  -3   0  12      733.27      776.30     19.59 o
  -2   0  12       18.09       12.45      5.20 o
  -1   0  12     5403.47     5340.18     84.15 o
   0   0  12      676.17      539.73     19.06 o
   1   0  12      234.52      238.81     15.72 o
   2   0  12      384.60      356.14     18.25 o
   3   0  12       17.15       24.71      6.16 o
   4   0  12      204.20      204.14     13.52 o
   5   0  12       81.27       88.38     22.60 o
   6   0  12      146.57      163.96     12.75 o
   7   0  12     1769.96     1717.04     72.36 o
   8   0  12        3.85       -9.28     11.50 o
   9   0  12       35.59       49.73     18.55 o
  10   0  12       10.65       24.12     15.96 o
  11   0  12        0.16        0.37     16.33 o
 -10   1  12      171.39      200.02     34.88 o
  -9   1  12      541.03      595.14     33.52 o
  -8   1  12     1426.83     1447.85     49.72 o
  -7   1  12      968.41      967.45     45.46 o
  -6   1  12      631.66      569.63     44.72 o
  -5   1  12      125.26      161.90     13.48 o
  -4   1  12      129.61      136.31      8.68 o
  -3   1  12     4025.93     4001.84     70.70 o
  -2   1  12     1647.40     1653.43     31.56 o
  -1   1  12     2502.50     2455.33     41.84 o
   0   1  12     1857.69     1768.74     38.73 o
   1   1  12      239.06      373.00     18.58 o
   2   1  12       13.66        9.97      3.79 o
   3   1  12      234.11      231.03     15.00 o
   4   1  12     4847.44     4937.73     74.09 o
   5   1  12     2630.99     2501.60     46.26 o
   6   1  12     4169.66     4226.72     66.15 o
   7   1  12       11.81       15.96     12.99 o
   8   1  12      273.15      304.67     33.03 o
   9   1  12       35.28       56.03     17.07 o
  10   1  12        2.23       -2.60     12.25 o
  11   1  12       68.98       77.19     22.27 o
 -10   2  12      632.38      594.86     57.52 o
  -9   2  12      273.24      253.98     24.12 o
  -8   2  12      249.96      241.94     24.66 o
  -7   2  12     2495.77     2504.94     70.31 o
  -6   2  12     2062.77     2110.61     61.93 o
  -5   2  12     1249.66     1234.23     33.46 o
  -4   2  12      107.74       97.73     10.61 o
  -3   2  12      183.79      177.42     10.81 o
  -2   2  12      166.01      194.84     11.62 o
  -1   2  12     3439.15     3511.22     54.38 o
   0   2  12     6009.16     5646.74     78.73 o
   1   2  12     3767.57     3653.25     67.06 o
   2   2  12     3974.76     4041.79     63.04 o
   3   2  12     1394.90     1589.08     34.02 o
   4   2  12      784.59      784.98     23.18 o
   5   2  12        0.40       -4.48      4.91 o
   6   2  12       48.45       50.19      8.55 o
   7   2  12       78.41      136.56     21.89 o
   8   2  12      918.53      932.55     50.10 o
   9   2  12      596.18      601.91     41.19 o
  10   2  12       21.03       23.01     15.21 o
  11   2  12       73.56       87.58     23.38 o
 -10   3  12      704.19      713.98     66.43 o
  -9   3  12     1970.83     1992.42     59.71 o
  -8   3  12      776.79      835.32     66.91 o
  -7   3  12      858.41      856.43     37.33 o
  -6   3  12       32.18       51.53     13.68 o
  -5   3  12     3004.43     2847.72     84.42 o
  -4   3  12     2352.42     2284.80     39.58 o
  -3   3  12     4045.60     4144.36     61.64 o
  -2   3  12     1500.29     1450.77     30.02 o
  -1   3  12      195.92      169.95     11.41 o
   0   3  12     2994.60     2745.48     51.88 o
   1   3  12     1078.43     1133.75     31.62 o
   2   3  12     1134.45     1133.02     27.88 o
   3   3  12     3473.11     3401.38     56.58 o
   4   3  12     8317.23     8113.24    109.61 o
   5   3  12      750.56      678.59     23.62 o
   6   3  12      513.78      539.90     18.81 o
   7   3  12       58.33       57.83     12.93 o
   8   3  12      688.87      719.92     42.68 o
   9   3  12      338.74      332.50     33.77 o
  10   3  12      594.86      546.99     40.08 o
  11   3  12      383.76      400.41     39.34 o
  -9   4  12       65.99       67.84     17.41 o
  -8   4  12      109.62       95.29     18.39 o
  -7   4  12      385.23      370.46     29.13 o
  -6   4  12      292.63      298.98     25.53 o
  -5   4  12     1939.66     1845.09     92.89 o
  -4   4  12     3781.95     3952.96    111.84 o
  -3   4  12      825.95      888.00     27.80 o
  -2   4  12        5.19        9.34      4.92 o
  -1   4  12        8.86        9.11      5.10 o
   0   4  12     6376.46     6660.16     91.81 o
   1   4  12     2131.23     1895.31     44.29 o
   2   4  12     7913.14     8137.16    127.40 o
   3   4  12      812.23      859.38     28.57 o
   4   4  12      103.67      101.26     11.21 o
   5   4  12     3482.58     3348.15     65.85 o
   6   4  12        7.93        8.76      6.16 o
   7   4  12     1556.10     1653.58     38.94 o
   8   4  12     5123.71     5331.84    153.63 o
   9   4  12       46.01       52.69     16.70 o
  10   4  12       30.80       17.81     13.73 o
  11   4  12      279.46      243.81     31.17 o
  -9   5  12       38.50       22.87     16.13 o
  -8   5  12      157.79      134.27     29.05 o
  -7   5  12       17.01       11.04     12.70 o
  -6   5  12      414.17      484.19     33.57 o
  -5   5  12     2027.10     1946.80     58.07 o
  -4   5  12       10.14       -9.30      8.14 o
  -3   5  12      425.45      411.02     22.19 o
  -2   5  12     1350.88     1321.01     30.18 o
  -1   5  12      723.13      796.75     22.63 o
   0   5  12     2705.48     2656.91     64.84 o
   1   5  12     1630.38     1685.64     78.25 o
   2   5  12      251.40      265.56     18.08 o
   3   5  12       30.69       24.95      7.98 o
   4   5  12     3909.17     3785.22     63.23 o
   5   5  12     1284.05     1412.94     38.72 o
   6   5  12        4.53        3.38      5.95 o
   7   5  12      179.36      170.86     14.08 o
   8   5  12        0.80      -15.59     10.02 o
   9   5  12      447.94      385.56     36.74 o
  10   5  12       21.12       17.81     14.47 o
  11   5  12      664.10      672.42     44.90 o
  -8   6  12      200.37      203.66     26.44 o
  -7   6  12      513.67      532.35     37.88 o
  -6   6  12      276.49      248.76     26.04 o
  -5   6  12      926.65     1087.89     80.35 o
  -4   6  12     1943.07     1960.98     69.77 o
  -3   6  12     1748.59     1780.78     73.54 o
  -2   6  12      693.97      665.86     26.45 o
  -1   6  12        6.27       -0.80      5.25 o
   0   6  12      582.10      574.81     22.98 o
   1   6  12      304.49      337.50     20.96 o
   2   6  12     4142.24     4046.02     77.04 o
   3   6  12     2465.30     2321.90     47.68 o
   4   6  12     2356.03     2301.69     52.64 o
   5   6  12      562.77      587.58     17.22 o
   6   6  12       88.21       59.49     10.70 o
   7   6  12      501.89      448.65     33.77 o
   8   6  12      239.60      222.28     27.46 o
   9   6  12     2241.92     2325.26     87.58 o
  10   6  12     1136.98     1023.84     54.92 o
  11   6  12       83.98       96.48     21.89 o
  -8   7  12      877.44      952.32     69.65 o
  -7   7  12     1996.49     1950.14     66.90 o
  -6   7  12      460.90      502.88     37.64 o
  -5   7  12     1153.11     1212.19     50.83 o
  -4   7  12      463.50      432.76     33.67 o
  -3   7  12       81.91       68.52     15.76 o
  -2   7  12     3148.04     3159.22     62.17 o
  -1   7  12     1985.22     1975.72     45.56 o
   0   7  12     2091.91     2219.73     93.73 o
   1   7  12      880.80      843.62     55.22 o
   2   7  12      155.68      174.97     15.69 o
   3   7  12        4.28        4.08      6.02 o
   4   7  12      837.52      831.68     27.08 o
   5   7  12     8103.41     8045.51     95.23 o
   6   7  12      641.53      650.12     21.76 o
   7   7  12     1160.66     1034.60     52.69 o
   8   7  12      295.21      256.05     30.43 o
   9   7  12        6.76        2.60     12.99 o
  10   7  12       33.33       24.12     15.59 o
  11   7  12      534.81      673.16     46.76 o
  -7   8  12      275.07      289.89     35.67 o
  -6   8  12      493.05      471.75     38.45 o
  -5   8  12      615.78      645.97     47.34 o
  -4   8  12      565.02      567.63     65.02 o
  -3   8  12     1955.12     2101.22     94.66 o
  -2   8  12      540.96      628.93     27.62 o
  -1   8  12        0.55       -6.61      7.06 o
   0   8  12     1217.30     1150.99     72.10 o
   1   8  12     9027.46     8934.27    130.87 o
   2   8  12     1252.89     1242.08     51.59 o
   3   8  12      631.72      629.13     26.90 o
   4   8  12     6266.89     6196.04     97.24 o
   5   8  12      453.52      492.86     28.10 o
   6   8  12        4.02        9.84      7.03 o
   7   8  12       21.92       25.61     14.84 o
   8   8  12     2197.06     2323.40     89.43 o
   9   8  12     1382.19     1554.13     70.51 o
  10   8  12      387.85      377.03     38.22 o
  11   8  12       95.30       89.43     23.38 o
  -7   9  12      900.86      942.42     68.52 o
  -6   9  12      152.73      194.04     28.04 o
  -5   9  12       52.29       53.53     18.14 o
  -4   9  12        2.53      -10.03     11.08 o
  -3   9  12       35.80       55.51     16.67 o
  -2   9  12        3.55        4.89     12.57 o
  -1   9  12     2010.29     1989.20     49.09 o
   0   9  12     1764.41     1738.28     45.34 o
   1   9  12      149.62      150.76     15.86 o
   2   9  12      899.16      877.02     32.13 o
   3   9  12      157.79      122.82     14.60 o
   4   9  12      942.89      834.93     33.70 o
   5   9  12     3076.87     3078.12     58.94 o
   6   9  12     3145.36     3187.51     94.95 o
   7   9  12     1234.73     1208.27     61.23 o
   8   9  12       32.08       49.73     18.18 o
   9   9  12       75.74       84.98     21.52 o
  10   9  12      189.13      179.24     28.95 o
  -6  10  12       76.21       61.27     21.45 o
  -5  10  12      405.45      364.38     36.72 o
  -4  10  12       78.45       75.58     32.04 o
  -3  10  12       17.76       41.06     16.72 o
  -2  10  12      992.76     1019.91     51.91 o
  -1  10  12      625.94      622.23     47.08 o
   0  10  12       78.66       81.38     13.23 o
   1  10  12      287.71      287.80     21.55 o
   2  10  12     1472.50     1471.61     44.68 o
   3  10  12     2770.25     2772.11     60.35 o
   4  10  12       16.00       12.60      8.59 o
   5  10  12      605.05      633.42     35.61 o
   6  10  12      315.07      328.85     23.08 o
   7  10  12       12.44       19.67     14.47 o
   8  10  12      323.45      398.92     41.93 o
   9  10  12     1173.58     1364.87     69.02 o
  10  10  12      438.21      342.89     38.59 o
  -5  11  12      637.83      662.84     56.61 o
  -4  11  12      154.90      142.12     25.50 o
  -3  11  12       76.95       67.81     20.80 o
  -2  11  12      211.04      265.00     30.82 o
  -1  11  12      510.10      517.16     40.44 o
   0  11  12      568.71      542.06     28.91 o
   1  11  12     1009.28     1066.99     38.19 o
   2  11  12      403.82      462.72     28.17 o
   3  11  12        5.32       -0.16      8.67 o
   4  11  12       42.18       46.84     14.95 o
   5  11  12        2.47        4.90      9.09 o
   6  11  12      294.58      288.04     27.31 o
   7  11  12      429.94      415.25     42.68 o
   8  11  12      836.17      980.79     58.63 o
   9  11  12      384.15      418.96     43.79 o
  10  11  12       37.96       51.21     21.15 o
  -4  12  12      351.56      301.27     41.54 o
  -3  12  12     1109.74     1220.13     69.88 o
  -2  12  12      495.55      600.12     95.00 o
  -1  12  12      859.33      848.77     53.30 o
   0  12  12      238.49      240.76     30.49 o
   1  12  12      667.63      671.66     42.60 o
   2  12  12       89.67       81.50     24.98 o
   3  12  12     1140.60     1314.80     53.85 o
   4  12  12     1461.45     1407.90     71.44 o
   5  12  12      744.87      782.45     37.44 o
   6  12  12      322.34      360.00     32.84 o
   7  12  12      202.00      190.74     31.91 o
   8  12  12      116.37      110.96     26.35 o
   9  12  12      386.30      349.57     41.93 o
  -3  13  12       91.58       94.37     28.66 o
  -2  13  12      234.72      298.52     51.03 o
  -1  13  12      386.75      471.19     48.40 o
   0  13  12      766.07      838.63     62.13 o
   1  13  12      156.03      130.73     27.42 o
   2  13  12      695.23      742.76     43.66 o
   3  13  12      648.80      746.69     43.91 o
   4  13  12      492.31      456.02     37.45 o
   5  13  12      846.22      950.64     44.19 o
   6  13  12     1107.19     1149.56     60.12 o
   7  13  12      745.91      799.70     56.41 o
   8  13  12      447.86      496.15     51.21 o
  -1  14  12      249.11      227.04     37.79 o
   0  14  12        7.11        3.08     21.66 o
   1  14  12        2.98       17.44     24.49 o
   2  14  12      147.01      105.76     37.85 o
   3  14  12      473.81      459.67     54.92 o
   4  14  12     2067.04     2210.07     77.79 o
   5  14  12      503.15      505.10     35.14 o
   6  14  12      421.27      474.14     45.46 o
   7  14  12        1.41       -4.45     15.96 o
   1  15  12       21.08       23.38     29.32 o
   2  15  12        1.74       -2.23     30.43 o
   3  15  12       33.61       19.67     25.23 o
   4  15  12      196.83      190.15     29.33 o
   5  15  12       88.13       93.05     22.61 o
  -6 -13  13       58.54       48.75     25.42 o
  -5 -13  13       82.32       42.79     18.78 o
  -4 -13  13       15.76        1.59     15.65 o
  -3 -13  13       14.59       23.54     21.15 o
  -2 -13  13      335.96      384.90     52.88 o
  -1 -13  13     1557.50     1800.54    116.15 o
   0 -13  13     1164.89     1387.51    102.42 o
   1 -13  13       23.40       32.28     33.40 o
  -7 -12  13       24.37       22.64     19.67 o
  -6 -12  13      212.09      206.76     28.97 o
  -5 -12  13      340.69      373.76     39.89 o
  -4 -12  13       10.31      -14.40     12.52 o
  -3 -12  13      538.91      538.77     43.29 o
  -2 -12  13      459.39      461.49     40.39 o
  -1 -12  13      164.70      188.25     57.33 o
   0 -12  13      106.37      156.23     42.30 o
   1 -12  13      498.49      617.13     76.44 o
   2 -12  13       20.24       15.99     18.84 o
   3 -12  13      244.82      253.23     36.29 o
  -8 -11  13       78.01       69.02     24.49 o
  -7 -11  13      349.56      407.83     46.39 o
  -6 -11  13     1534.73     1562.79    101.12 o
  -5 -11  13      242.92      216.65     28.07 o
  -4 -11  13       33.84       16.92     14.78 o
  -3 -11  13        8.63       10.93     13.52 o
  -2 -11  13        8.58       23.56     18.18 o
  -1 -11  13        8.55       16.63     13.77 o
   0 -11  13      108.53      105.11     22.00 o
   1 -11  13      691.73      626.67     48.81 o
   2 -11  13       22.36        3.05     16.12 o
   3 -11  13      411.62      461.00     61.04 o
   4 -11  13        1.36       -1.50     17.68 o
  -9 -10  13      549.29      616.01     54.92 o
  -8 -10  13      386.55      410.43     45.27 o
  -7 -10  13      405.97      401.52     43.42 o
  -6 -10  13       81.99       54.18     21.15 o
  -5 -10  13      346.18      325.75     31.72 o
  -4 -10  13      258.67      281.34     29.23 o
  -3 -10  13      859.84      816.00     79.41 o
  -2 -10  13      507.03      559.22     40.86 o
  -1 -10  13       70.94       53.67     15.34 o
   0 -10  13      283.06      280.47     25.13 o
   1 -10  13      526.45      528.01     33.51 o
   2 -10  13      607.38      640.69     47.80 o
   3 -10  13     1374.11     1506.82     70.14 o
   4 -10  13      204.41      203.33     31.73 o
   5 -10  13      520.18      493.06     60.12 o
  -9  -9  13       50.74       58.26     21.52 o
  -8  -9  13       38.55       48.61     20.41 o
  -7  -9  13       11.49        0.00     14.47 o
  -6  -9  13      283.98      362.93     40.45 o
  -5  -9  13     1341.97     1225.10     51.78 o
  -4  -9  13      458.60      437.62     35.00 o
  -3  -9  13       82.87       56.19     34.33 o
  -2  -9  13        2.67        3.05     10.98 o
  -1  -9  13        5.91       -5.83      8.26 o
   0  -9  13      395.64      402.67     34.10 o
   1  -9  13     1760.56     1999.45     82.40 o
   2  -9  13     1057.63     1111.47     52.87 o
   3  -9  13      475.17      446.83     46.76 o
   4  -9  13       40.66       32.73     24.12 o
   5  -9  13     1093.95     1275.87     60.09 o
   6  -9  13      329.80      320.99     51.21 o
 -10  -8  13       46.10      109.84     25.98 o
  -9  -8  13      168.57      186.66     30.43 o
  -8  -8  13      128.85      120.60     24.49 o
  -7  -8  13       74.37       48.24     18.18 o
  -6  -8  13       58.64       30.06     16.70 o
  -5  -8  13      266.46      273.49     34.14 o
  -4  -8  13      532.48      508.30     35.81 o
  -3  -8  13       19.03       18.28     11.41 o
  -2  -8  13      195.75      189.86     17.68 o
  -1  -8  13      250.15      265.15     39.49 o
   0  -8  13      501.87      460.25     28.07 o
   1  -8  13       88.52       98.30     14.53 o
   2  -8  13      565.95      574.77     33.14 o
   3  -8  13      739.38      696.01     45.66 o
   4  -8  13     1101.23     1090.92    128.40 o
   5  -8  13      159.55      212.55     29.11 o
   6  -8  13      128.54      128.40     33.77 o
   7  -8  13       55.26       45.64     27.46 o
 -10  -7  13       96.11      109.10     24.86 o
  -9  -7  13       44.27       47.87     18.55 o
  -8  -7  13      269.44      310.60     35.25 o
  -7  -7  13        3.70        5.69     10.60 o
  -6  -7  13       15.43       14.18     11.55 o
  -5  -7  13        1.58       -7.12      8.99 o
  -4  -7  13      394.42      409.08     31.98 o
  -3  -7  13       24.29       17.67      8.78 o
  -2  -7  13      371.15      373.17     31.44 o
  -1  -7  13     3968.86     4053.39     71.91 o
   0  -7  13      393.33      332.79     20.73 o
   1  -7  13       54.01       43.70     10.38 o
   2  -7  13        6.63       19.48      9.48 o
   3  -7  13      279.42      255.88     21.46 o
   4  -7  13      167.17      119.39     20.42 o
   5  -7  13      267.19      238.27     28.16 o
   6  -7  13       77.57       83.16     20.71 o
   7  -7  13       80.29       56.41     26.35 o
 -10  -6  13       97.24      117.64     24.12 o
  -9  -6  13       76.77       73.48     19.67 o
  -8  -6  13      532.20      539.83     33.49 o
  -7  -6  13       31.12       18.73     11.97 o
  -6  -6  13      175.24      206.62     23.03 o
  -5  -6  13      281.41      257.66     25.26 o
  -4  -6  13      828.86      880.60     83.12 o
  -3  -6  13       32.94       19.34      6.22 o
  -2  -6  13      632.94      606.16     24.21 o
  -1  -6  13      485.13      487.64     21.69 o
   0  -6  13        1.46        4.77      6.03 o
   1  -6  13       10.60        4.65      6.63 o
   2  -6  13      141.78      169.03     16.66 o
   3  -6  13      159.81      168.41     16.80 o
   4  -6  13      151.00      163.51     21.62 o
   5  -6  13      679.34      701.55     40.25 o
   6  -6  13      679.03      714.44     44.86 o
   7  -6  13      100.70       93.89     28.57 o
   8  -6  13       16.67       29.69     23.75 o
 -10  -5  13       39.59       31.54     17.81 o
  -9  -5  13      208.60      207.29     42.86 o
  -8  -5  13      174.71      131.93     18.37 o
  -7  -5  13       66.74       47.41     13.26 o
  -6  -5  13      314.86      248.82     23.47 o
  -5  -5  13     1005.42     1023.05     76.44 o
  -4  -5  13      167.03      179.11     12.83 o
  -3  -5  13     1025.99     1072.56     28.24 o
  -2  -5  13     2123.58     2123.75     39.27 o
  -1  -5  13      223.98      255.90     16.34 o
   0  -5  13     1269.24     1210.61     32.08 o
   1  -5  13       52.26       39.37      8.42 o
   2  -5  13      285.57      304.61     19.48 o
   3  -5  13       75.18       81.82     12.21 o
   4  -5  13      353.10      338.70     22.78 o
   5  -5  13       35.69       32.72     12.48 o
   6  -5  13       93.46       49.08     14.81 o
   7  -5  13      370.87      243.44     38.22 o
   8  -5  13       72.14       38.96     22.64 o
   9  -5  13        0.52       12.25     20.78 o
 -10  -4  13       23.94       10.15     21.34 o
  -9  -4  13        2.85        4.37     11.26 o
  -8  -4  13      418.45      396.37     29.20 o
  -7  -4  13     2184.87     2058.58     61.25 o
  -6  -4  13       63.85       50.48     12.80 o
  -5  -4  13      697.31      686.83     20.71 o
  -4  -4  13      975.40     1013.17     25.15 o
  -3  -4  13      458.58      436.49     38.67 o
  -2  -4  13       76.98       65.63     12.87 o
  -1  -4  13      530.25      589.51     21.34 o
   0  -4  13       50.98       46.73      8.14 o
   1  -4  13      301.77      275.83     21.91 o
   2  -4  13      941.24      941.56     27.67 o
   3  -4  13      129.62      154.82     13.49 o
   4  -4  13      824.71      868.58     27.77 o
   5  -4  13      113.67       93.65     15.42 o
   6  -4  13     1059.84     1018.19     49.36 o
   7  -4  13      268.89      229.33     35.62 o
   8  -4  13        0.79        3.71     16.33 o
   9  -4  13        4.37       -5.20     17.44 o
 -10  -3  13       31.04       42.30     20.04 o
  -9  -3  13      657.94      663.25     35.66 o
  -8  -3  13       60.11       60.84     14.44 o
  -7  -3  13      189.18      212.01     26.16 o
  -6  -3  13     1009.42     1089.76     41.28 o
  -5  -3  13      440.21      434.66     20.85 o
  -4  -3  13      726.98      753.15     26.03 o
  -3  -3  13      301.38      264.68     36.89 o
  -2  -3  13     3306.23     3274.32     54.50 o
  -1  -3  13       59.55       45.19     11.33 o
   0  -3  13       84.23       81.98      9.39 o
   1  -3  13      796.85      734.14     23.49 o
   2  -3  13      432.39      413.06     18.94 o
   3  -3  13      929.01      878.68     25.62 o
   4  -3  13      147.18      113.73      8.98 o
   5  -3  13      196.87      215.61     18.28 o
   6  -3  13        3.02        2.82      9.09 o
   7  -3  13       10.76       -3.71     13.36 o
   8  -3  13      555.23      571.85     53.07 o
   9  -3  13      601.36      593.00     56.41 o
  10  -3  13      328.33      483.53     52.69 o
 -10  -2  13       64.56       63.09     21.89 o
  -9  -2  13       71.75       78.09     16.11 o
  -8  -2  13      103.68      114.20     17.27 o
  -7  -2  13       48.79       56.97     14.47 o
  -6  -2  13      283.67      232.99     22.38 o
  -5  -2  13      635.94      635.13     23.72 o
  -4  -2  13     2340.57     2271.31     56.67 o
  -3  -2  13     1984.77     1952.61     44.99 o
  -2  -2  13        3.82        4.65      5.57 o
  -1  -2  13      633.71      690.86     29.60 o
   0  -2  13       32.64       18.25      6.69 o
   1  -2  13       32.68       34.82      8.22 o
   2  -2  13       52.84       62.07      8.24 o
   3  -2  13     1202.10     1162.85     23.28 o
   4  -2  13      312.71      312.42     17.14 o
   5  -2  13       48.24       69.06      9.80 o
   6  -2  13      259.25      251.99     25.56 o
   7  -2  13      898.59      882.08     54.18 o
   8  -2  13        3.41       -9.28     11.87 o
   9  -2  13       98.08      132.11     27.83 o
  10  -2  13      416.92      397.07     45.27 o
 -10  -1  13       12.96       25.23     19.67 o
  -9  -1  13       55.44       37.29     17.63 o
  -8  -1  13      325.98      331.41     26.31 o
  -7  -1  13        2.49       12.03      9.61 o
  -6  -1  13     1631.34     1634.33     67.17 o
  -5  -1  13      384.74      441.25     21.22 o
  -4  -1  13      160.05      177.63     14.10 o
  -3  -1  13      944.58      926.46     22.89 o
  -2  -1  13       68.34       52.84      7.26 o
  -1  -1  13      424.73      371.34     15.49 o
   0  -1  13      353.67      338.08     21.54 o
   1  -1  13      164.21      166.25     20.82 o
   2  -1  13      570.96      602.80     21.44 o
   3  -1  13      779.26      875.49     25.15 o
   4  -1  13       22.88       25.28      7.00 o
   5  -1  13      382.86      431.66     29.23 o
   6  -1  13      239.43      258.02     24.57 o
   7  -1  13       76.75       48.98     17.07 o
   8  -1  13      348.89      330.64     37.48 o
   9  -1  13        5.03        2.60     13.73 o
  10  -1  13       97.89       84.61     24.49 o
 -10   0  13      277.36      282.40     37.85 o
  -9   0  13      600.32      674.99     64.57 o
  -8   0  13      130.25       98.88     16.66 o
  -7   0  13      540.28      526.96     31.03 o
  -6   0  13      110.08      106.11     15.78 o
  -5   0  13      511.26      523.88     18.88 o
  -4   0  13      418.46      407.27     14.57 o
  -3   0  13       23.58       20.16      7.07 o
  -2   0  13      446.49      456.55     19.01 o
  -1   0  13      158.49      202.63     11.99 o
   0   0  13      122.18      107.67      8.55 o
   1   0  13        1.22        1.30      4.64 o
   2   0  13        0.38        4.27      3.96 o
   3   0  13      271.37      261.43     15.48 o
   4   0  13     1355.26     1377.16     33.96 o
   5   0  13      744.86      743.00     27.80 o
   6   0  13        7.76       12.67      9.38 o
   7   0  13     2123.08     2315.98     89.43 o
   8   0  13      316.18      253.46     31.91 o
   9   0  13      119.82      128.03     24.86 o
  10   0  13       46.86       43.05     20.04 o
 -10   1  13      122.08      143.24     32.28 o
  -9   1  13      239.43      205.53     31.06 o
  -8   1  13       12.17       27.10     13.26 o
  -7   1  13      816.24      798.11     51.77 o
  -6   1  13        2.87        5.13     11.50 o
  -5   1  13     1336.41     1364.30     55.32 o
  -4   1  13       51.26       64.48     11.94 o
  -3   1  13      644.71      650.32     19.71 o
  -2   1  13      418.25      385.68     15.17 o
  -1   1  13     4698.78     4835.36     82.54 o
   0   1  13      200.06      169.29     11.68 o
   1   1  13     1861.53     1837.88     43.15 o
   2   1  13     1175.64     1178.58     24.46 o
   3   1  13      831.36      911.54     30.26 o
   4   1  13        0.75        7.46      5.72 o
   5   1  13      123.47      121.66     13.22 o
   6   1  13     1766.34     1778.72     55.90 o
   7   1  13      641.36      564.80     40.08 o
   8   1  13      127.70      134.34     24.49 o
   9   1  13        3.45       -3.71     10.76 o
  10   1  13      139.39      123.94     25.61 o
  11   1  13      157.27       93.89     25.98 o
 -10   2  13       21.99        0.00     22.27 o
  -9   2  13      581.41      540.38     34.48 o
  -8   2  13     1404.95     1464.15     73.26 o
  -7   2  13      816.24      812.71     38.70 o
  -6   2  13      315.83      289.59     36.92 o
  -5   2  13      177.71      168.82     24.12 o
  -4   2  13      505.25      543.51     20.41 o
  -3   2  13       92.79       77.31      8.02 o
  -2   2  13      273.13      360.26     31.44 o
  -1   2  13     2017.76     2038.48     50.78 o
   0   2  13     3647.17     3801.43     81.75 o
   1   2  13      580.62      576.03     22.34 o
   2   2  13     2440.14     2445.23     62.13 o
   3   2  13     2031.45     1935.87     31.45 o
   4   2  13     1542.60     1434.68     33.58 o
   5   2  13      864.81      979.59     48.04 o
   6   2  13      250.59      252.73     19.60 o
   7   2  13      849.54      771.50     45.64 o
   8   2  13      521.76      478.71     36.74 o
   9   2  13      345.12      398.55     38.59 o
  10   2  13      221.87      272.01     33.77 o
  11   2  13      134.00       67.91     21.15 o
  -9   3  13       47.93       13.85     14.90 o
  -8   3  13       20.12        7.16     12.29 o
  -7   3  13      140.97      148.35     19.54 o
  -6   3  13        3.73       -0.29     10.19 o
  -5   3  13     1739.29     1767.26     71.25 o
  -4   3  13       48.62       47.80      6.91 o
  -3   3  13      634.37      628.07     25.92 o
  -2   3  13       76.82       99.55     16.20 o
  -1   3  13     1281.97     1430.57     47.08 o
   0   3  13     2983.31     3051.99     82.98 o
   1   3  13     2893.35     2909.81     59.09 o
   2   3  13     1552.32     1458.13     38.48 o
   3   3  13     1742.19     1819.66     34.51 o
   4   3  13     3893.90     3966.73     58.03 o
   5   3  13       72.69       43.75     11.77 o
   6   3  13       87.01       91.79     12.13 o
   7   3  13     4118.26     4128.39    128.03 o
   8   3  13     1598.54     1631.32     70.14 o
   9   3  13     1229.24     1253.55     61.97 o
  10   3  13        2.64       12.25     14.84 o
  11   3  13       70.78       73.48     21.15 o
  -9   4  13       59.78       57.66     25.51 o
  -8   4  13      161.14      142.67     21.80 o
  -7   4  13        8.40        9.36     11.99 o
  -6   4  13        6.54        0.26     10.22 o
  -5   4  13      308.44      214.73     24.52 o
  -4   4  13     3427.66     3521.68     92.48 o
  -3   4  13     2643.05     2605.29     50.78 o
  -2   4  13      157.74      183.16     12.56 o
  -1   4  13      108.86       88.49      9.00 o
   0   4  13      835.47      897.19     29.09 o
   1   4  13      462.49      433.06     21.66 o
   2   4  13       15.49       11.29      6.45 o
   3   4  13     3177.48     3173.72     55.81 o
   4   4  13     2642.44     2592.25     49.33 o
   5   4  13      186.99      161.95     31.55 o
   6   4  13      152.39      166.56     18.72 o
   7   4  13       85.68       95.74     19.67 o
   8   4  13      457.61      490.21     36.74 o
   9   4  13      222.26      208.92     28.57 o
  10   4  13     1025.53     1091.38     58.26 o
  11   4  13      215.71      184.80     28.95 o
  -9   5  13        2.91        5.71     14.83 o
  -8   5  13      260.63      280.68     28.98 o
  -7   5  13      575.17      559.61     47.58 o
  -6   5  13      468.47      438.26     32.74 o
  -5   5  13      495.51      527.95     34.75 o
  -4   5  13      152.62      152.83     29.32 o
  -3   5  13      575.25      609.38     36.29 o
  -2   5  13     1218.37     1182.21     37.82 o
  -1   5  13      530.54      563.52     45.96 o
   0   5  13       28.77       14.93      9.95 o
   1   5  13      525.61      536.41     24.67 o
   2   5  13      874.83      906.15     30.54 o
   3   5  13      327.72      365.49     36.29 o
   4   5  13      327.24      321.79     18.45 o
   5   5  13      729.05      814.67     25.85 o
   6   5  13      185.46      169.20     24.49 o
   7   5  13       21.56       29.32     13.36 o
   8   5  13       41.10       50.84     16.70 o
   9   5  13     1226.19     1257.26     61.60 o
  10   5  13       34.01       30.06     16.70 o
  11   5  13       19.12       40.45     17.81 o
  -8   6  13        3.07       -2.71     16.16 o
  -7   6  13      887.57      771.49     46.39 o
  -6   6  13       38.86       33.36     14.85 o
  -5   6  13      602.80      589.91     38.40 o
  -4   6  13     1442.86     1436.23     51.57 o
  -3   6  13        0.64        8.02     10.47 o
  -2   6  13     1942.60     1929.52     39.33 o
  -1   6  13        5.87        7.13      6.94 o
   0   6  13      467.57      535.76     25.37 o
   1   6  13     2218.29     2139.37     51.40 o
   2   6  13     2256.77     2279.84     53.57 o
   3   6  13       71.05       72.65     11.15 o
   4   6  13      159.03      124.61     14.13 o
   5   6  13     3209.05     3127.14     44.91 o
   6   6  13      548.31      506.83     25.48 o
   7   6  13        2.02        4.82     10.76 o
   8   6  13      467.12      372.95     37.11 o
   9   6  13       15.36       35.62     16.33 o
  10   6  13      109.76       97.60     21.89 o
  11   6  13      101.03      100.94     23.38 o
  -8   7  13      310.73      343.90     35.10 o
  -7   7  13        0.53      -12.95     15.21 o
  -6   7  13      318.16      331.07     32.06 o
  -5   7  13       71.94       60.54     16.98 o
  -4   7  13     3006.97     3070.29     89.45 o
  -3   7  13     3358.63     3348.64    106.38 o
  -2   7  13     1442.54     1551.77     47.67 o
  -1   7  13        2.61       -5.92      6.03 o
   0   7  13      690.42      675.34     26.87 o
   1   7  13     2013.75     2041.33     47.02 o
   2   7  13     2699.53     2650.46     54.71 o
   3   7  13      649.22      732.18     32.19 o
   4   7  13     1565.24     1537.85     38.87 o
   5   7  13      147.87      139.90     11.24 o
   6   7  13       31.65       35.06     10.80 o
   7   7  13      731.24      664.62     43.42 o
   8   7  13      290.13      253.08     30.80 o
   9   7  13      242.20      211.15     29.69 o
  10   7  13      415.70      372.95     38.59 o
  11   7  13        1.30       -1.48     14.84 o
  -7   8  13      937.00      865.16     53.11 o
  -6   8  13      610.44      676.25     46.40 o
  -5   8  13      406.57      389.94     34.58 o
  -4   8  13       31.50       31.88     14.99 o
  -3   8  13       13.36        0.40     12.47 o
  -2   8  13     1975.27     1937.71     63.03 o
  -1   8  13     2224.83     2179.05     51.06 o
   0   8  13     1834.05     1898.23     46.72 o
   1   8  13      105.49      113.30     13.77 o
   2   8  13      125.44      100.89     12.91 o
   3   8  13      160.81      167.07     15.55 o
   4   8  13      120.51      112.73     17.25 o
   5   8  13     2970.94     3053.15     56.95 o
   6   8  13      439.38      503.39     21.05 o
   7   8  13     1685.40     1679.93     73.85 o
   8   8  13        1.74        8.91     13.73 o
   9   8  13      186.03      174.41     28.20 o
  10   8  13      341.75      391.13     40.82 o
  11   8  13      829.74      981.17     58.26 o
  -6   9  13      968.53      987.05     65.76 o
  -5   9  13     1482.10     1569.77     64.34 o
  -4   9  13      313.13      278.91     30.20 o
  -3   9  13       63.76       33.47     19.96 o
  -2   9  13      458.15      419.60     42.88 o
  -1   9  13      142.15      109.56     14.97 o
   0   9  13        1.37       -5.31      7.63 o
   1   9  13      559.52      575.43     27.70 o
   2   9  13     2914.86     2973.99     62.43 o
   3   9  13      264.39      254.94     19.68 o
   4   9  13       43.89       34.23     10.39 o
   5   9  13      889.68      848.81     29.38 o
   6   9  13       10.25        2.64      7.31 o
   7   9  13      313.72      281.29     33.40 o
   8   9  13      982.39      884.68     53.44 o
   9   9  13     2347.66     2317.09     93.14 o
  10   9  13      372.44      413.77     42.30 o
  -6  10  13      184.08      185.04     30.07 o
  -5  10  13        2.96       25.39     19.98 o
  -4  10  13      251.89      234.48     30.40 o
  -3  10  13      187.67      194.04     29.55 o
  -2  10  13       56.87       69.86     18.58 o
  -1  10  13      449.05      446.23     76.14 o
   0  10  13      189.53      196.68     18.95 o
   1  10  13      234.83      258.71     21.06 o
   2  10  13      154.60      141.57     16.17 o
   3  10  13     1577.35     1588.84     58.65 o
   4  10  13       38.03       24.54     11.07 o
   5  10  13      998.55      967.47     34.43 o
   6  10  13      124.75      112.12     14.79 o
   7  10  13      751.83      738.84     50.10 o
   8  10  13      203.35      228.96     31.91 o
   9  10  13        2.81        1.48     14.10 o
  10  10  13      124.34      130.25     26.72 o
  -5  11  13        3.35       13.03     18.95 o
  -4  11  13      325.88      272.56     33.71 o
  -3  11  13      323.55      221.66     41.40 o
  -2  11  13      203.53      260.92     42.34 o
  -1  11  13      293.23      258.31     30.14 o
   0  11  13      536.74      529.77     66.60 o
   1  11  13       69.56       60.29     12.98 o
   2  11  13       49.24       19.25     10.48 o
   3  11  13     1727.81     1758.50     48.62 o
   4  11  13      234.48      285.10     35.93 o
   5  11  13       58.44       77.45     16.16 o
   6  11  13       28.66        7.25     12.55 o
   7  11  13     1010.45     1113.27     62.71 o
   8  11  13       27.24       16.33     16.33 o
   9  11  13      257.75      269.41     37.11 o
  -4  12  13      952.84     1088.25     95.18 o
  -3  12  13       67.83       42.66     20.63 o
  -2  12  13        7.79       32.94     18.03 o
  -1  12  13      310.37      298.52     34.03 o
   0  12  13      349.51      333.13     35.15 o
   1  12  13      305.03      315.03     33.54 o
   2  12  13      530.18      577.20     32.96 o
   3  12  13      167.86      143.31     23.24 o
   4  12  13       77.25       50.41     26.72 o
   5  12  13      353.45      342.68     26.49 o
   6  12  13      243.50      255.45     26.95 o
   7  12  13       17.24       -2.23     15.59 o
   8  12  13      655.38      613.04     54.92 o
   9  12  13      189.62      164.02     32.66 o
  -2  13  13      715.89      785.95     64.01 o
  -1  13  13      369.80      352.72     47.13 o
   0  13  13       63.96       36.23     38.04 o
   1  13  13       22.88       59.59     23.61 o
   2  13  13        1.86        9.80     13.82 o
   3  13  13     1604.36     1531.71     61.96 o
   4  13  13     1540.67     1777.01     66.95 o
   5  13  13     1406.55     1456.18     49.51 o
   6  13  13      150.22      171.23     24.46 o
   7  13  13       51.69       36.74     20.78 o
   8  13  13        1.56       -3.34     15.59 o
  -1  14  13      449.37      434.63     50.35 o
   0  14  13      773.24      698.24     61.23 o
   1  14  13      110.23      129.88     41.56 o
   2  14  13      186.34       87.21     36.37 o
   3  14  13      410.04      465.95     40.29 o
   4  14  13      103.44      129.15     42.12 o
   5  14  13      163.86      175.24     25.12 o
   6  14  13     1359.61     1308.47     76.44 o
   7  14  13      165.80      218.57     37.85 o
   2  15  13        3.11      -20.41     27.09 o
   3  15  13      131.67       76.44     37.11 o
   4  15  13       27.53       18.91     18.05 o
  -5 -13  14      150.47      172.59     29.55 o
  -4 -13  14       17.64       17.08     16.82 o
  -3 -13  14      324.48      303.31     36.29 o
  -2 -13  14       31.97       49.38     20.51 o
  -1 -13  14      111.33       69.77     37.85 o
   0 -13  14      609.28      715.46     86.09 o
  -6 -12  14      486.12      499.88     57.15 o
  -5 -12  14       12.60       39.36     18.49 o
  -4 -12  14      139.74      150.18     45.64 o
  -3 -12  14       48.45       36.91     18.28 o
  -2 -12  14      128.79      121.48     23.99 o
  -1 -12  14       11.48       10.19     20.78 o
   0 -12  14     1142.87     1055.01     99.08 o
   1 -12  14      182.30      203.73     47.87 o
   2 -12  14      236.91      373.69     61.60 o
  -7 -11  14      387.00      352.91     45.27 o
  -6 -11  14      131.10      107.99     28.20 o
  -5 -11  14      336.40      353.27     35.40 o
  -4 -11  14      331.37      352.61     35.07 o
  -3 -11  14      549.22      600.41     44.65 o
  -2 -11  14       90.37      122.59     24.06 o
  -1 -11  14      379.88      388.84     48.98 o
   0 -11  14       19.62       30.99     25.42 o
   1 -11  14       28.41       34.72     18.65 o
   2 -11  14       54.82       85.21     31.36 o
   3 -11  14      284.19      254.78     33.91 o
   4 -11  14      424.54      442.55     43.92 o
  -8 -10  14      390.85      428.98     47.50 o
  -7 -10  14      301.81      336.58     41.93 o
  -6 -10  14      848.09      950.37     61.23 o
  -5 -10  14     2191.73     2153.02     74.88 o
  -4 -10  14      710.83      736.71     44.20 o
  -3 -10  14      330.30      355.63     34.04 o
  -2 -10  14      670.90      687.57     62.90 o
  -1 -10  14      136.05      112.31     21.38 o
   0 -10  14      184.39      220.22     22.56 o
   1 -10  14     1347.31     1439.05     62.13 o
   2 -10  14      339.24      352.13     36.47 o
   3 -10  14      131.28      109.47     35.62 o
   4 -10  14      423.18      373.21     59.75 o
   5 -10  14        9.32       25.08     19.97 o
  -9  -9  14      636.54      631.23     55.29 o
  -8  -9  14      688.69      721.03     51.21 o
  -7  -9  14      127.69      112.44     25.61 o
  -6  -9  14       21.33       34.51     17.44 o
  -5  -9  14      152.93      146.21     28.20 o
  -4  -9  14     2868.28     3009.78     88.07 o
  -3  -9  14     2955.39     2921.73     86.22 o
  -2  -9  14      297.39      306.56     30.10 o
  -1  -9  14      212.80      236.31     34.27 o
   0  -9  14      144.95      106.60     16.03 o
   1  -9  14       12.98        8.38      9.99 o
   2  -9  14      141.66      112.63     22.38 o
   3  -9  14     1731.26     1889.39     71.11 o
   4  -9  14     1381.25     1457.51     63.89 o
   5  -9  14       30.30       31.39     18.65 o
   6  -9  14        9.98       11.13     25.23 o
  -9  -8  14        6.68        3.34     15.59 o
  -8  -8  14      395.01      429.72     43.42 o
  -7  -8  14       30.18       40.82     18.55 o
  -6  -8  14       54.44       44.90     18.18 o
  -5  -8  14      311.37      313.19     31.01 o
  -4  -8  14       38.01       32.51     12.55 o
  -3  -8  14      180.85      148.44     23.27 o
  -2  -8  14      352.28      379.11     25.66 o
  -1  -8  14      560.79      575.90     31.07 o
   0  -8  14      875.06      937.01     35.55 o
   1  -8  14      321.05      312.64     25.41 o
   2  -8  14       13.28        8.16     10.05 o
   3  -8  14      312.59      284.69     30.44 o
   4  -8  14       23.42       38.06     31.17 o
   5  -8  14      891.57      978.50     50.76 o
   6  -8  14      316.74      258.28     44.90 o
   7  -8  14      727.38      738.47     73.48 o
 -10  -7  14       11.30        9.28     17.07 o
  -9  -7  14      464.82      469.80     44.90 o
  -8  -7  14      394.30      443.68     35.12 o
  -7  -7  14       41.72       26.16     13.49 o
  -6  -7  14       72.63       72.59     17.13 o
  -5  -7  14       88.64       85.70     17.18 o
  -4  -7  14       43.58       23.00     12.69 o
  -3  -7  14     1385.49     1266.76     43.45 o
  -2  -7  14     2967.35     2950.34     58.58 o
  -1  -7  14       28.34       40.68     12.80 o
   0  -7  14      220.79      216.16     27.58 o
   1  -7  14      250.82      246.89     20.16 o
   2  -7  14       20.16       22.38      9.74 o
   3  -7  14      368.73      366.57     31.93 o
   4  -7  14      868.96      808.24     42.77 o
   5  -7  14      766.12      832.49     44.47 o
   6  -7  14       19.30       10.02     21.15 o
   7  -7  14      180.97      193.34     39.34 o
 -10  -6  14      148.74      147.32     28.57 o
  -9  -6  14      182.55      178.88     23.68 o
  -8  -6  14      177.98      180.82     37.67 o
  -7  -6  14      328.99      324.47     35.44 o
  -6  -6  14       70.57       75.43     16.41 o
  -5  -6  14       20.18       12.75     18.37 o
  -4  -6  14      989.25      992.61     44.11 o
  -3  -6  14     1169.91     1124.48     35.26 o
  -2  -6  14      105.07      117.83     18.43 o
  -1  -6  14       46.85       46.94      9.49 o
   0  -6  14      366.76      358.39     20.77 o
   1  -6  14     1628.05     1698.75     48.28 o
   2  -6  14        2.42       -0.87      6.65 o
   3  -6  14      103.78       86.57     17.21 o
   4  -6  14       64.89       40.49     27.28 o
   5  -6  14        6.95        0.03     11.39 o
   6  -6  14        7.03       10.76     20.41 o
   7  -6  14      202.20      204.47     37.85 o
   8  -6  14       31.31       17.44     20.78 o
 -10  -5  14        3.13        2.93     13.82 o
  -9  -5  14       17.23       11.13     13.59 o
  -8  -5  14     1782.23     1560.72    120.05 o
  -7  -5  14     1329.15     1410.16     51.74 o
  -6  -5  14       22.11       23.42     11.84 o
  -5  -5  14      940.71      828.68     40.63 o
  -4  -5  14       35.01       28.29     11.63 o
  -3  -5  14      308.27      333.10     18.46 o
  -2  -5  14        3.85        1.57      6.55 o
  -1  -5  14     2100.03     2212.17     46.59 o
   0  -5  14     1546.65     1508.92     37.34 o
   1  -5  14      312.43      330.76     19.92 o
   2  -5  14       63.23       52.42      9.97 o
   3  -5  14      185.02      141.24     15.43 o
   4  -5  14      156.05      165.68     26.53 o
   5  -5  14     1612.41     1624.14     64.20 o
   6  -5  14      345.28      286.11     40.82 o
   7  -5  14      641.55      609.70     59.75 o
   8  -5  14        1.39       -3.71     18.18 o
 -10  -4  14       35.74       44.31     25.61 o
  -9  -4  14      604.52      668.57     76.07 o
  -8  -4  14        9.19       10.80     11.60 o
  -7  -4  14       75.65       57.27     16.33 o
  -6  -4  14      443.12      509.89     31.22 o
  -5  -4  14     2881.90     2865.90    138.97 o
  -4  -4  14      348.11      343.20     16.16 o
  -3  -4  14      101.43       90.39      9.90 o
  -2  -4  14     1298.29     1368.87     33.08 o
  -1  -4  14      218.42      190.37     16.35 o
   0  -4  14      495.42      467.11     20.47 o
   1  -4  14     5170.88     5140.98     81.16 o
   2  -4  14       54.96       38.65     14.73 o
   3  -4  14      909.75      927.50     29.17 o
   4  -4  14      188.38      179.83     14.97 o
   5  -4  14      282.18      295.95     24.52 o
   6  -4  14       29.67       -0.74     14.84 o
   7  -4  14       78.10      101.31     27.09 o
   8  -4  14     1171.28     1128.86     70.51 o
   9  -4  14     1031.54     1018.28     69.02 o
 -10  -3  14      559.90      551.81     47.87 o
  -9  -3  14      158.71      196.52     23.36 o
  -8  -3  14      326.80      320.50     51.21 o
  -7  -3  14     1392.76     1432.74     61.79 o
  -6  -3  14      212.56      251.10     24.01 o
  -5  -3  14      103.57      123.08     17.81 o
  -4  -3  14      134.51      152.90     21.91 o
  -3  -3  14      463.93      442.39     24.24 o
  -2  -3  14     1223.49     1152.48     35.30 o
  -1  -3  14     1509.33     1494.05     39.90 o
   0  -3  14      189.66      172.21     15.62 o
   1  -3  14     1263.25     1276.58     32.07 o
   2  -3  14      288.30      313.51     17.89 o
   3  -3  14      137.63      118.80     11.69 o
   4  -3  14     2069.91     2198.98     48.57 o
   5  -3  14      724.88      723.82     35.73 o
   6  -3  14       90.33       82.75     21.89 o
   7  -3  14       40.47       38.22     20.04 o
   8  -3  14       13.75       21.89     18.55 o
   9  -3  14      154.14      201.87     35.25 o
 -10  -2  14       27.00       18.18     17.44 o
  -9  -2  14      105.64       97.08     14.66 o
  -8  -2  14        0.40       -5.33     10.34 o
  -7  -2  14      581.61      578.55     62.90 o
  -6  -2  14      128.41      144.34     47.87 o
  -5  -2  14     1090.48     1083.71     43.10 o
  -4  -2  14       20.32       10.17      5.03 o
  -3  -2  14     1440.30     1373.46     44.62 o
  -2  -2  14     1155.44     1165.42     28.34 o
  -1  -2  14     2173.58     2129.79     41.58 o
   0  -2  14        7.50        9.30      6.23 o
   1  -2  14     1817.51     1876.20     46.71 o
   2  -2  14     2218.66     2214.72     52.76 o
   3  -2  14      218.34      206.59     12.52 o
   4  -2  14        4.77       -0.29      4.72 o
   5  -2  14     3570.68     3578.77     69.53 o
   6  -2  14      311.98      289.94     28.35 o
   7  -2  14       61.34       56.78     20.04 o
   8  -2  14       20.71       19.30     17.44 o
   9  -2  14      417.30      362.93     42.68 o
  10  -2  14        2.71       -8.54     16.70 o
 -10  -1  14      119.47      145.84     28.95 o
  -9  -1  14        2.36        8.10     13.02 o
  -8  -1  14      177.94      148.23     20.22 o
  -7  -1  14      328.37      316.66     27.20 o
  -6  -1  14      892.15      794.51     71.81 o
  -5  -1  14        1.75        3.71      6.94 o
  -4  -1  14       17.35        9.28      4.89 o
  -3  -1  14      240.78      187.23     12.07 o
  -2  -1  14      691.54      645.05     20.49 o
  -1  -1  14       31.73       58.65      7.91 o
   0  -1  14      488.39      575.18     26.41 o
   1  -1  14      368.98      376.84     21.30 o
   2  -1  14      185.05      202.34     16.70 o
   3  -1  14      513.35      538.18     26.07 o
   4  -1  14      247.22      218.57     15.33 o
   5  -1  14      460.60      433.31     32.00 o
   6  -1  14      103.13      109.04     18.16 o
   7  -1  14       16.89       22.64     16.33 o
   8  -1  14      105.12      141.01     26.72 o
   9  -1  14      419.48      423.42     45.27 o
  10  -1  14      144.37       99.82     26.35 o
 -10   0  14       99.05      105.39     28.57 o
  -9   0  14        2.80       10.34     13.58 o
  -8   0  14        0.90       -0.50     11.36 o
  -7   0  14       85.54       73.04     15.53 o
  -6   0  14      146.85      186.43     21.38 o
  -5   0  14     1161.27     1138.51     45.09 o
  -4   0  14      192.79      216.50     10.69 o
  -3   0  14     1015.56     1137.29     24.11 o
  -2   0  14      213.52      238.34     12.57 o
  -1   0  14      389.94      447.67     19.21 o
   0   0  14        3.34        3.54      5.05 o
   1   0  14      406.88      511.11     33.88 o
   2   0  14       15.98       14.88     12.32 o
   3   0  14      765.13      762.04     23.88 o
   4   0  14     3716.58     3547.83     61.00 o
   5   0  14     1508.58     1508.00     69.51 o
   6   0  14      345.05      324.10     51.40 o
   7   0  14      435.76      379.63     38.96 o
   8   0  14       33.82       31.54     15.96 o
   9   0  14        1.94       -0.37     14.10 o
  10   0  14      138.10      111.70     25.98 o
 -10   1  14      117.16      109.84     31.17 o
  -9   1  14      155.36      120.69     18.95 o
  -8   1  14      737.13      763.16     41.56 o
  -7   1  14      406.88      410.96     46.76 o
  -6   1  14      263.43      283.45     26.22 o
  -5   1  14     1122.28     1147.05     68.47 o
  -4   1  14      341.74      371.46     15.06 o
  -3   1  14     2576.49     2478.63     43.46 o
  -2   1  14       15.91       12.68      4.98 o
  -1   1  14      480.80      438.33     20.49 o
   0   1  14     1513.44     1562.70     39.78 o
   1   1  14      650.54      652.18     24.85 o
   2   1  14       76.87       75.11     12.28 o
   3   1  14      857.84      822.81     24.87 o
   4   1  14      137.04      148.80     12.82 o
   5   1  14     2204.21     2235.71     52.92 o
   6   1  14      413.21      414.10     71.81 o
   7   1  14      156.64      154.75     25.23 o
   8   1  14      525.26      496.89     44.90 o
   9   1  14       79.44       58.63     19.67 o
  10   1  14       24.41       50.84     20.78 o
  -9   2  14      515.08      496.01     37.64 o
  -8   2  14      138.35      122.86     19.07 o
  -7   2  14       57.67       69.96     16.89 o
  -6   2  14     1631.50     1652.01     65.31 o
  -5   2  14     3201.17     3028.60     98.34 o
  -4   2  14     1761.83     1714.40     58.33 o
  -3   2  14      100.05       90.93      9.48 o
  -2   2  14      691.54      632.77     19.74 o
  -1   2  14      401.96      409.91     16.71 o
   0   2  14     4576.07     4618.14     93.74 o
   1   2  14     2902.13     2938.11     60.52 o
   2   2  14     1654.03     1660.57     64.19 o
   3   2  14       18.15       14.03      6.08 o
   4   2  14      144.48      140.63     14.62 o
   5   2  14       67.82       75.67     11.58 o
   6   2  14       15.94       17.36     10.17 o
   7   2  14      148.52      175.90     26.35 o
   8   2  14      554.26      577.42     41.93 o
   9   2  14      117.02      146.95     26.35 o
  10   2  14       69.16       61.23     21.52 o
  11   2  14      206.23      189.63     31.17 o
  -9   3  14       52.03       34.66     16.00 o
  -8   3  14        5.45       -0.05     12.14 o
  -7   3  14     1574.09     1590.66     71.15 o
  -6   3  14       21.03       17.48     12.03 o
  -5   3  14        3.76       -4.45      9.97 o
  -4   3  14      849.81      772.25     50.10 o
  -3   3  14     1240.05     1232.82     28.60 o
  -2   3  14      167.01      174.41     12.21 o
  -1   3  14       66.70       55.91      8.00 o
   0   3  14     2718.49     2871.45     59.67 o
   1   3  14      349.65      321.28     19.80 o
   2   3  14      232.84      185.55     15.67 o
   3   3  14      604.96      548.11     17.49 o
   4   3  14        9.24       10.78      6.25 o
   5   3  14     1296.17     1312.87     33.36 o
   6   3  14        3.35       -6.92      8.64 o
   7   3  14      916.11      929.58     51.21 o
   8   3  14       88.98       54.92     18.18 o
   9   3  14      180.53      178.12     28.20 o
  10   3  14      309.66      351.42     38.59 o
  11   3  14      202.78      181.09     30.80 o
  -9   4  14      112.64       95.40     21.67 o
  -8   4  14       40.91       39.81     18.78 o
  -7   4  14       13.67       32.82     14.30 o
  -6   4  14       33.33        8.64     12.00 o
  -5   4  14        9.28       -7.42     10.50 o
  -4   4  14     2280.26     2303.67    100.19 o
  -3   4  14       69.42       69.41     10.34 o
  -2   4  14      800.86      754.63     23.04 o
  -1   4  14       39.10       34.52      7.24 o
   0   4  14       64.41       70.73     16.65 o
   1   4  14      175.43      176.11     15.52 o
   2   4  14       74.69       81.60     17.48 o
   3   4  14      128.62      130.58     14.09 o
   4   4  14       38.55       43.92      8.78 o
   5   4  14       20.52        9.71      6.74 o
   6   4  14      693.95      694.99     33.76 o
   7   4  14     1464.38     1463.96     66.05 o
   8   4  14     1760.32     1843.21     77.56 o
   9   4  14      200.84      174.04     27.09 o
  10   4  14       57.75       37.48     17.44 o
  11   4  14       17.05        8.54     15.59 o
  -8   5  14        1.85        4.39     14.92 o
  -7   5  14        2.69       -1.94     12.97 o
  -6   5  14       52.92       16.76     12.88 o
  -5   5  14      305.50      299.15     27.23 o
  -4   5  14        1.55       10.19     12.18 o
  -3   5  14     1538.67     1516.72     58.35 o
  -2   5  14       77.80       67.02      9.69 o
  -1   5  14        8.53        0.09      6.09 o
   0   5  14        2.97        1.68      6.10 o
   1   5  14       36.78       40.78      8.93 o
   2   5  14        1.81        1.45      5.98 o
   3   5  14        1.67       -5.86      5.36 o
   4   5  14      644.97      658.73     40.77 o
   5   5  14      234.44      235.92     24.24 o
   6   5  14        9.47       25.94     13.36 o
   7   5  14      108.34      100.94     21.15 o
   8   5  14        6.53       -3.71     11.50 o
   9   5  14      301.13      261.99     32.66 o
  10   5  14        1.10       -8.16     12.99 o
  11   5  14       84.29       63.46     21.89 o
  -8   6  14      129.64      121.93     22.99 o
  -7   6  14        3.96        2.89     14.35 o
  -6   6  14       71.79       73.11     18.01 o
  -5   6  14       36.40       40.51     15.52 o
  -4   6  14      861.24      890.95     44.27 o
  -3   6  14      827.84      832.63     40.20 o
  -2   6  14        4.47        1.56      6.24 o
  -1   6  14       10.57       -5.74      9.92 o
   0   6  14       15.04        6.44      7.09 o
   1   6  14      111.90      120.25     14.37 o
   2   6  14      556.65      583.19     27.61 o
   3   6  14      352.62      348.91     23.10 o
   4   6  14       92.65       73.19     19.44 o
   5   6  14     2696.24     2542.55     42.05 o
   6   6  14      534.38      482.34     42.58 o
   7   6  14       28.55       16.70     12.99 o
   8   6  14      166.02      143.61     24.86 o
   9   6  14       23.70       23.38     15.59 o
  10   6  14        8.80       -8.54     13.73 o
  11   6  14      181.84      191.48     30.06 o
  -7   7  14      591.62      618.84     44.60 o
  -6   7  14      313.82      342.90     45.57 o
  -5   7  14       12.98       25.50     14.27 o
  -4   7  14      608.81      539.89     38.34 o
  -3   7  14      209.83      140.60     28.17 o
  -2   7  14      792.54      784.17     29.60 o
  -1   7  14     1712.13     1704.16     43.26 o
   0   7  14     1208.76     1228.83     35.90 o
   1   7  14       73.36       64.17     11.72 o
   2   7  14      384.71      397.40     23.63 o
   3   7  14        9.16       -2.14      6.96 o
   4   7  14      156.01      138.39     23.89 o
   5   7  14      168.13      179.85     17.89 o
   6   7  14      507.20      559.02     47.79 o
   7   7  14      259.96      336.58     35.62 o
   8   7  14       23.27       42.30     16.70 o
   9   7  14       17.41        7.42     14.84 o
  10   7  14       24.04       31.91     18.55 o
  11   7  14      114.61      129.14     27.09 o
  -7   8  14       80.70       65.40     22.37 o
  -6   8  14      327.18      333.95     34.57 o
  -5   8  14      450.72      460.98     38.60 o
  -4   8  14      649.16      560.46     40.64 o
  -3   8  14     2505.59     2509.39     76.04 o
  -2   8  14      118.50      122.62     20.34 o
  -1   8  14      562.17      559.49     31.98 o
   0   8  14      339.76      383.06     23.83 o
   1   8  14     1649.17     1656.55     43.43 o
   2   8  14       98.13       97.16     16.77 o
   3   8  14     2541.24     2591.72     56.10 o
   4   8  14       23.83       14.03      8.68 o
   5   8  14      352.46      377.34     20.90 o
   6   8  14      592.66      612.92     30.76 o
   7   8  14      894.27      776.32     48.61 o
   8   8  14     1667.69     1710.36     76.82 o
   9   8  14     1022.08     1172.65     62.71 o
  10   8  14        2.65      -14.10     13.73 o
  -6   9  14      916.67      930.04     57.43 o
  -5   9  14        1.70       14.83     16.76 o
  -4   9  14      512.14      488.38     39.81 o
  -3   9  14      257.54      268.32     30.00 o
  -2   9  14     1386.11     1336.41     56.90 o
  -1   9  14      308.11      341.07     31.71 o
   0   9  14     1818.67     1863.23     66.10 o
   1   9  14     1155.97     1212.66     38.86 o
   2   9  14       59.55       46.14     11.12 o
   3   9  14      918.70      911.02     33.96 o
   4   9  14     1449.72     1392.75     53.67 o
   5   9  14     1059.43     1066.37     32.78 o
   6   9  14      640.35      669.87     47.48 o
   7   9  14     1045.08     1005.29     56.78 o
   8   9  14       52.57       61.23     20.78 o
   9   9  14      135.30      133.22     26.72 o
  10   9  14      269.87      178.87     30.43 o
  -5  10  14      675.63      626.38     47.88 o
  -4  10  14     1350.10     1405.14     62.90 o
  -3  10  14      362.09      333.29     49.49 o
  -2  10  14      250.17      279.58     31.12 o
  -1  10  14       33.36       28.84     15.21 o
   0  10  14        0.17      -10.33      7.67 o
   1  10  14      834.48      779.51     49.45 o
   2  10  14      783.94      793.15     34.25 o
   3  10  14     2819.71     2691.90     61.01 o
   4  10  14      125.62      131.12     24.46 o
   5  10  14      263.89      232.37     24.83 o
   6  10  14       14.43       32.89     14.00 o
   7  10  14       12.64       36.74     18.18 o
   8  10  14      315.48      290.19     36.37 o
   9  10  14      426.52      391.13     43.42 o
  10  10  14       21.45        6.68     16.70 o
  -4  11  14      641.93      651.22     64.98 o
  -3  11  14        8.53       17.73     16.65 o
  -2  11  14       36.94       41.56     21.60 o
  -1  11  14        4.24       13.88     15.80 o
   0  11  14      391.69      359.17     42.52 o
   1  11  14     1451.61     1392.19     65.61 o
   2  11  14      983.04      977.96     73.61 o
   3  11  14     1364.65     1336.33     48.18 o
   4  11  14      325.99      355.32     39.14 o
   5  11  14       89.56      131.83     24.86 o
   6  11  14      395.86      395.91     46.02 o
   7  11  14      514.63      507.28     48.24 o
   8  11  14      307.55      358.10     42.30 o
   9  11  14      524.10      587.44     53.07 o
  -3  12  14      470.49      451.07     43.07 o
  -2  12  14      776.75      780.78     53.88 o
  -1  12  14      131.90      138.76     37.08 o
   0  12  14     1063.75     1075.12     58.12 o
   1  12  14      671.40      712.89     48.71 o
   2  12  14       19.13       25.46     12.15 o
   3  12  14      119.56      163.56     22.19 o
   4  12  14     1334.26     1311.63     55.78 o
   5  12  14     1153.40     1122.19     51.60 o
   6  12  14        0.76        9.65     15.96 o
   7  12  14      827.75      963.72     61.23 o
   8  12  14       84.25      108.73     26.72 o
  -2  13  14       67.75       98.71     30.44 o
  -1  13  14     1238.25     1455.84    150.29 o
   0  13  14      525.87      637.50     56.68 o
   1  13  14      946.82      987.19     69.01 o
   2  13  14      189.21      183.69     45.64 o
   3  13  14      363.62      398.68     48.61 o
   4  13  14      325.93      262.58     30.03 o
   5  13  14      816.28      785.94     40.00 o
   6  13  14     1176.39     1169.68     70.88 o
   7  13  14      294.74      371.46     44.53 o
   8  13  14       88.61       75.33     25.23 o
   0  14  14        9.25        1.86     28.57 o
   1  14  14        3.49        4.82     25.61 o
   2  14  14        5.08        2.23     29.69 o
   3  14  14      256.98      279.43     53.07 o
   4  14  14      860.18      876.42     51.53 o
   5  14  14      640.12      731.00     42.52 o
   6  14  14      141.15      133.59     31.17 o
  -4 -13  15       19.51       43.79     35.62 o
  -3 -13  15       26.32       11.18     19.01 o
  -2 -13  15      519.97      534.16     46.79 o
  -1 -13  15      398.83      408.57     66.05 o
  -6 -12  15      384.12      364.41     47.50 o
  -5 -12  15      884.66      974.37     55.88 o
  -4 -12  15      430.65      484.00     43.69 o
  -3 -12  15       21.63        1.91     26.90 o
  -2 -12  15      138.50      123.60     25.04 o
  -1 -12  15      166.63      170.75     28.94 o
   0 -12  15       29.60       94.63     37.11 o
   1 -12  15      981.78      984.13     95.00 o
   2 -12  15      410.70      388.90     63.83 o
  -7 -11  15       46.25       40.45     22.27 o
  -6 -11  15      145.54      112.44     29.32 o
  -5 -11  15      413.90      466.65     41.17 o
  -4 -11  15        0.46       18.19     16.27 o
  -3 -11  15      186.31      192.60     48.61 o
  -2 -11  15       17.17       16.99     16.10 o
  -1 -11  15       64.78       68.50     19.27 o
   0 -11  15      619.18      564.06     70.51 o
   1 -11  15      630.94      732.91     80.90 o
   2 -11  15       32.39       20.95     18.70 o
   3 -11  15       62.48       66.41     23.24 o
  -8 -10  15      273.99      285.37     40.82 o
  -7 -10  15      103.47       99.45     28.20 o
  -6 -10  15      418.87      503.57     52.32 o
  -5 -10  15      568.98      549.96     53.81 o
  -4 -10  15     2721.48     2854.90     89.64 o
  -3 -10  15     1740.77     1758.55     67.21 o
  -2 -10  15      730.03      714.28     48.63 o
  -1 -10  15      148.45      149.91     41.38 o
   0 -10  15        0.14      -13.85     12.52 o
   1 -10  15       16.27        6.36     14.40 o
   2 -10  15     1180.06     1275.93    106.32 o
   3 -10  15      967.72      966.65     91.47 o
   4 -10  15      404.16      437.84     43.03 o
  -8  -9  15      348.38      318.77     41.56 o
  -7  -9  15      443.02      416.36     46.39 o
  -6  -9  15      430.99      438.63     47.13 o
  -5  -9  15     1583.00     1639.85     82.01 o
  -4  -9  15        4.87       22.91     14.66 o
  -3  -9  15        1.18        3.17     11.93 o
  -2  -9  15      807.43      742.12     44.06 o
  -1  -9  15     2376.48     2560.22     80.27 o
   0  -9  15     1600.59     1586.27     49.63 o
[truncated: 176,943 more chars]
